# Supplementary material for: Tobacco smoking is associated with DNA methylation of diabetes susceptibility genes
Source: Diabetologia. 2016 Jan 29;59:998–1006. doi: 10.1007/s00125-016-3872-0 (PMC4826423; doi:10.1007/s00125-016-3872-0)
Supplement: Supplementary file 3 — (XLSX 160 kb) [file 125_2016_3872_MOESM3_ESM.xlsx]

## Sheet: ESM Table 2
MarkerName	Effect	Se	Pvalue	Gene
cg23161492	-0.044	0.006	1.35e-12	ANPEP
cg26963277	-0.026	0.004	1.22e-09	KCNQ1OT1;KCNQ1;KCNQ1
cg03450842	-0.017	0.003	3.09e-08	ZMIZ1
cg14024579	-0.022	0.004	1.13e-07	INPP5E
cg14656441	0.026	0.005	1.52e-06	NDUFS5
cg13912027	0.022	0.005	2.05e-06	FCHSD2
cg00591868	-0.015	0.003	4.59e-06	PBX4
cg13428066	0.015	0.003	5.76e-06	KCNQ1;KCNQ1OT1;KCNQ1
cg21344746	0.016	0.004	6.58e-06	ZMIZ1
cg16095155	-0.013	0.003	7.15e-06	TCF19;TCF19
cg01744331	-0.013	0.003	7.98e-06	KCNQ1OT1;KCNQ1;KCNQ1
cg16556677	-0.015	0.003	1.21e-05	KCNQ1OT1;KCNQ1;KCNQ1
cg17823346	-0.015	0.003	2.16e-05	ZMIZ1
cg01602287	0.023	0.005	2.5e-05	DUSP8;HCCA2
cg14445047	-0.015	0.004	2.51e-05	INPP5E
cg25357706	-0.014	0.003	2.62e-05	ADCY5
cg27445557	0.005	0.001	3.81e-05	YKT6
cg08521995	-0.014	0.003	7.07e-05	ANK1;ANK1;ANK1;ANK1;ANK1
cg03339956	-0.008	0.002	9.15e-05	TCF7L2;TCF7L2;TCF7L2;TCF7L2;TCF7L2;TCF7L2
cg24659411	-0.004	0.001	9.2e-05	BTBD9;BTBD9
cg07123182	-0.009	0.002	9.87e-05	KCNQ1OT1;KCNQ1;KCNQ1
cg24850474	-0.013	0.003	0.000111451	ATP13A1
cg08022502	-0.015	0.004	0.000113456	UNC45A;UNC45A
cg18295744	-0.009	0.002	0.00011412	ZMIZ1
cg09512973	-0.017	0.004	0.000116381	HCCA2
cg18450254	0.022	0.006	0.000192285	PRICKLE2
cg24374996	-0.005	0.001	0.000202876	UNC45A;UNC45A
cg14689537	0.02	0.005	0.000214929	HHEX
cg25630910	0.014	0.004	0.000221975	CDK2AP1
cg14530764	-0.007	0.002	0.00024533	ADCY5
cg02010481	-0.021	0.006	0.000267229	JAZF1
cg23654219	-0.01	0.003	0.000295286	TCF19;TCF19
cg16551849	0.005	0.001	0.000359814	BTBD9;BTBD9;BTBD9;BTBD9
cg18712809	0.008	0.002	0.000420364	ZMIZ1
cg23834593	-0.011	0.003	0.00042515	HNF4A;HNF4A;HNF4A
cg21604244	-0.006	0.002	0.000430006	VPS33B
cg21593149	-0.02	0.006	0.000438996	MAEA;MAEA
cg14491535	-0.021	0.006	0.000447326	JAZF1
cg21084702	-0.01	0.003	0.000494415	PSORS1C1;PSORS1C2
cg11872086	0.006	0.002	0.000546108	HCCA2
cg06264108	0.006	0.002	0.000567822	KCNQ1;KCNQ1
cg18482303	0.017	0.005	0.000593922	MGAT5
cg05312779	-0.008	0.002	0.000599321	ANPEP
cg19369780	0.031	0.009	0.000680268	DUSP8;HCCA2
cg21805179	0.018	0.005	0.000691053	MPHOSPH9
cg13596773	-0.009	0.003	0.000694779	ARL6IP4;ARL6IP4;ARL6IP4;ARL6IP4
cg10345131	-0.005	0.001	0.000710096	UNC45A;HDDC3
cg02185052	0.015	0.005	0.000726906	HHEX
cg19670290	-0.016	0.005	0.000734358	HDDC3;UNC45A;UNC45A
cg05014837	-0.008	0.002	0.000814508	MGAT5
cg03978682	0.013	0.004	0.000866361	ARL15
cg21935536	-0.008	0.002	0.000979703	ANPEP
cg17065712	-0.006	0.002	0.00101214	ZMIZ1
cg02493939	0.011	0.003	0.00105861	LOC80054;CEBPA
cg07556018	0.014	0.004	0.00109888	KCNQ1;KCNQ1OT1;KCNQ1
cg03197835	-0.01	0.003	0.00118663	KCNQ1;KCNQ1
cg01456243	-0.009	0.003	0.00125291	UNC45A;UNC45A
cg25145687	0.015	0.004	0.00127078	HCCA2;KRTAP5-1;LOC338651
cg23093580	0.008	0.003	0.00149352	NDUFS5
cg14488974	0.01	0.003	0.00149874	DUSP8;HCCA2
cg19168578	-0.005	0.002	0.00154142	LOC283050;LOC283050;LOC283050;ZMIZ1
cg14108380	-0.018	0.006	0.00156272	SDCCAG3;SDCCAG3;SDCCAG3
cg15900797	0.005	0.002	0.00157813	MAEA;MAEA
cg08696931	0.011	0.003	0.00158009	CDK2AP1
cg16293569	-0.01	0.003	0.00165353	KCNQ1;KCNQ1
cg15861694	0.005	0.002	0.00167562	KCNQ1;KCNQ1OT1;KCNQ1
cg12788866	-0.006	0.002	0.00168082	WFS1;WFS1
cg22244305	0.006	0.002	0.00172946	PEPD;PEPD;PEPD
cg16140558	-0.008	0.003	0.00176126	ANK1;ANK1;ANK1;ANK1;ANK1;ANK1;ANK1;ANK1
cg05548393	0.01	0.003	0.00177888	SLC30A8
cg05052463	0.01	0.003	0.00182022	FBXW7;FBXW7;FBXW7;FBXW7
cg04950931	0.018	0.006	0.00182794	TSPAN8
cg14045725	-0.005	0.002	0.0018393	SGSM2;SGSM2;TSR1;SGSM2;SGSM2
cg19670883	0.015	0.005	0.00185989	KCNQ1;KCNQ1
cg20300093	-0.009	0.003	0.00191059	ADCY5
cg00375031	-0.006	0.002	0.00193421	INTS8
cg07551060	-0.016	0.005	0.00195037	GRK5
cg03864215	-0.012	0.004	0.00200212	KCNJ11;KCNJ11;KCNJ11
cg21822187	-0.018	0.006	0.00203009	HMGA2;HMGA2
cg04913913	-0.005	0.001	0.00203451	CCHCR1;CCHCR1;TCF19;TCF19;CCHCR1
cg01649611	-0.017	0.006	0.00220769	THADA;THADA
cg11939940	-0.005	0.002	0.0022405	LOC283050;LOC283050;LOC283050;ZMIZ1
cg01013737	-0.003	0.001	0.00236055	SETD8
cg14844236	0.01	0.003	0.00238612	CDK2AP1
cg25698525	-0.007	0.002	0.00247406	PEPD;PEPD;PEPD;PEPD;PEPD;PEPD
cg20854539	0.013	0.004	0.00250599	TMEM163
cg15397231	-0.005	0.001	0.00251196	HLA-C
cg05677062	-0.014	0.005	0.00262188	SETD8
cg14487292	-0.006	0.002	0.00283847	HNF1B;HNF1B
cg18954479	0.015	0.005	0.00298995	CDKAL1
cg18579195	-0.004	0.001	0.00301165	BTBD9;BTBD9
cg09323728	0.017	0.006	0.00302636	TP53INP1;TP53INP1
cg03510732	-0.009	0.003	0.00324358	TCF7L2;TCF7L2;TCF7L2;TCF7L2;TCF7L2;TCF7L2
cg23172400	0.017	0.006	0.00324581	TP53INP1;TP53INP1
cg16121136	-0.009	0.003	0.00325153	HNF4A;HNF4A;HNF4A
cg02088237	-0.011	0.004	0.00330631	KIF6
cg21232161	0.009	0.003	0.00336606	MGAT5
cg07110949	0.009	0.003	0.00343892	MAEA;MAEA
cg14844401	-0.01	0.003	0.00343949	ADCY5
cg09431318	-0.009	0.003	0.00345594	HCCA2;KRTAP5-5;KRTAP5-5
cg07201754	0.008	0.003	0.00350927	NDUFS5
cg16516980	0.005	0.002	0.00363421	HCCA2
cg01019875	0.012	0.004	0.00373546	SLC16A11
cg05135521	-0.015	0.005	0.00374455	RBMS1;RBMS1
cg09423599	0.005	0.002	0.00375284	ABCB9;ABCB9;ABCB9
cg15603812	0.008	0.003	0.00387266	DNER
cg10151367	0.01	0.003	0.00388035	KCNQ1;KCNQ1
cg05957749	0.009	0.003	0.00388978	KIAA0754;KIAA0754;MACF1;MACF1
cg06768393	0.007	0.002	0.00393791	SND1
cg15464481	-0.006	0.002	0.003956	ADCY5
cg22158929	-0.013	0.004	0.00397436	CCHCR1;TCF19;CCHCR1;TCF19;CCHCR1;CCHCR1;CCHCR1
cg14371731	0.023	0.008	0.00407188	ZMIZ1
cg20181887	0.011	0.004	0.00408205	CDK2AP1
cg03433642	0.005	0.002	0.00420578	HNF1B;HNF1B
cg08035195	-0.007	0.002	0.00428679	RBMS1;RBMS1
cg13603914	-0.007	0.002	0.00431677	ANK1;ANK1;ANK1;ANK1;ANK1;ANK1;ANK1;ANK1;MIR486
cg00509007	0.006	0.002	0.00435661	HCCA2;CTSD
cg13843840	-0.01	0.004	0.00441456	ZMIZ1
cg21550612	-0.011	0.004	0.00461817	PSORS1C1
cg22192301	-0.003	0.001	0.00475639	HCCA2
cg14904662	0.013	0.005	0.00476256	ANK1;ANK1;ANK1;ANK1;ANK1
cg14215689	-0.009	0.003	0.0048968	INPP5E;SEC16A
cg01015008	0.005	0.002	0.0049344	PSORS1C1
cg04757239	0.004	0.002	0.00502841	GCK;GCK;GCK
cg16465939	0.008	0.003	0.00506908	KCNQ1;KCNQ1
cg05934698	-0.005	0.002	0.00523069	HNF1A
cg14947466	-0.005	0.002	0.00536373	KCNQ1;KCNQ1
cg22335826	-0.007	0.002	0.00538175	RREB1;RREB1;RREB1;RREB1
cg24317122	-0.006	0.002	0.00538617	HCCA2;FAM99B
cg00870701	-0.01	0.004	0.00547955	SSR1
cg24876187	-0.017	0.006	0.0056815	CCHCR1;CCHCR1;TCF19;TCF19;CCHCR1
cg04266607	0.012	0.004	0.00569343	JAZF1
cg11961495	-0.011	0.004	0.00570313	ZMIZ1
cg26731834	-0.007	0.003	0.00574225	SF4
cg21679509	-0.004	0.002	0.00603371	JAZF1
cg16417416	0.009	0.003	0.00605815	WFS1;WFS1
cg02534850	-0.014	0.005	0.00621467	HMGA2;HMGA2
cg10104810	0.007	0.003	0.00625819	NOTCH2;NOTCH2
cg23049823	-0.008	0.003	0.00634352	MTNR1B
cg04666029	-0.008	0.003	0.00634473	KCNQ1;KCNQ1
cg07146773	0.004	0.001	0.00636905	FAH
cg00335252	0.007	0.003	0.00648985	RBMS1;RBMS1
cg13432087	0.004	0.002	0.00658223	ANK1;ANK1;ANK1;ANK1;ANK1;ANK1;ANK1;ANK1
cg24077412	-0.003	0.001	0.00660184	YKT6
cg00876273	0.013	0.005	0.00662154	HHEX
cg13421247	0.016	0.006	0.00668534	CDK2AP1
cg14258031	-0.01	0.004	0.00677802	PTPRD;PTPRD;PTPRD;PTPRD;PTPRD;PTPRD
cg03391776	-0.005	0.002	0.00678129	RREB1;RREB1;RREB1;RREB1
cg23373966	0.011	0.004	0.00680037	CDKAL1
cg14872036	0.004	0.002	0.00692092	ADCY5
cg01291856	-0.007	0.002	0.00709594	HCCA2;FAM99B
cg16811455	-0.007	0.003	0.00709992	KCNQ1;KCNQ1
cg02145310	-0.006	0.002	0.00710236	ZMIZ1
cg00243281	-0.009	0.003	0.00731633	KCNQ1;KCNQ1
cg20543544	0.018	0.007	0.00742757	ZMIZ1
cg01981760	-0.008	0.003	0.00759148	FTO;RPGRIP1L;RPGRIP1L
cg02435495	0.004	0.002	0.00762678	HNF1B;HNF1B
cg03933490	0.005	0.002	0.0076328	HNF4A;HNF4A;HNF4A;HNF4A;HNF4A
cg01616178	0.005	0.002	0.00776525	ANK1
cg04580068	-0.004	0.001	0.00787099	UBE2E2
cg03251079	0.009	0.003	0.00797502	HMGA2;HMGA2;RPSAP52;HMGA2;HMGA2
cg27366007	-0.009	0.003	0.00807601	UNC45A;UNC45A
cg26888012	-0.009	0.003	0.0081567	PSORS1C1
cg05824755	-0.007	0.002	0.00846788	NOTCH2
cg16810559	-0.007	0.003	0.00853868	PRICKLE2
cg13363708	-0.01	0.004	0.00856062	HCCA2;KRTAP5-5
cg26803670	-0.007	0.003	0.0087911	ABCB9;ABCB9;ABCB9
cg16175725	0.006	0.002	0.00879636	HNF1A
cg21799473	-0.011	0.004	0.00885482	TCF19;TCF19;CCHCR1
cg03390300	0.004	0.001	0.00889089	CDKAL1
cg04615865	0.01	0.004	0.00903152	CAMKK2;CAMKK2;CAMKK2;CAMKK2;CAMKK2
cg02489908	0.008	0.003	0.00907987	SLC16A11
cg18857021	-0.003	0.001	0.00922332	ARL15
cg19395441	-0.013	0.005	0.0092913	C12orf43
cg04095776	-0.008	0.003	0.00939722	PSORS1C1;PSORS1C2;PSORS1C2
cg24812167	-0.008	0.003	0.0094257	SNAPC4
cg14032077	-0.009	0.003	0.00975895	RBMS1;RBMS1
cg27182923	-0.006	0.002	0.00994876	ADCY5
cg19318218	0.004	0.002	0.0102268	MAEA;MAEA
cg02596683	0.008	0.003	0.0104143	ARL15
cg11696388	-0.011	0.004	0.0104201	ANK1;ANK1;ANK1;ANK1;ANK1
cg07618453	0.013	0.005	0.0104303	KCNQ1;KCNQ1
cg21188242	-0.005	0.002	0.0106124	HCCA2
cg19585816	0.009	0.003	0.0108007	ANK1
cg12781915	0.014	0.006	0.0109094	IGF2BP2;IGF2BP2
cg01451329	0.003	0.001	0.0111506	RREB1;RREB1;RREB1;RREB1
cg23679615	-0.016	0.006	0.0114552	TCF19;TCF19;CCHCR1
cg07570723	0.013	0.005	0.0115855	KIAA0754;KIAA0754;MACF1;MACF1
cg11433624	0.007	0.003	0.0116233	RREB1;RREB1;RREB1;RREB1
cg11878712	0.005	0.002	0.0121818	MGAT5
cg18450293	-0.004	0.002	0.0122044	KCNQ1;KCNQ1
cg12807537	0.005	0.002	0.0122207	ZMIZ1;LOC283050;LOC283050;LOC283050
cg12201155	-0.002	0.001	0.0123433	MAEA;MAEA
cg09851241	0.003	0.001	0.012344	ST6GAL1;ST6GAL1
cg02827082	0.005	0.002	0.0127596	LAMA1
cg25419317	0.004	0.002	0.0129239	RBMS1;RBMS1
cg18560178	0.004	0.001	0.0129371	UBE2E2
cg04790169	-0.01	0.004	0.0129895	HCCA2
cg15374898	0.004	0.002	0.0130168	CCHCR1;CCHCR1;CCHCR1
cg05885688	-0.008	0.003	0.0131932	ANK1;ANK1;ANK1;ANK1;ANK1
cg12556823	0.004	0.002	0.0132974	CDKAL1
cg08802696	-0.003	0.001	0.0134942	YKT6
cg23924082	0.004	0.002	0.0135596	SGSM2;SGSM2
cg00477287	0.004	0.002	0.013677	SF4
cg11866296	0.006	0.002	0.0137899	HNF1B;HNF1B
cg04464465	-0.005	0.002	0.0137938	CDK2AP1
cg13393036	0.02	0.008	0.0138028	TP53INP1;TP53INP1
cg13672514	-0.01	0.004	0.0142396	SETD8
cg10893683	0.014	0.006	0.0143266	KLHDC5
cg08130813	-0.003	0.001	0.014338	QPCTL;QPCTL;SNRPD2;SNRPD2
cg01035528	-0.003	0.001	0.0146295	OGFOD2;ABCB9
cg14416269	-0.014	0.006	0.0149205	WFS1;WFS1
cg04000234	0.016	0.007	0.0150051	MACF1
cg04256907	0.006	0.002	0.015135	ZMIZ1
cg01230067	-0.003	0.001	0.0152148	HLA-C
cg13936363	0.006	0.003	0.0153099	GLIS3;GLIS3
cg23565983	0.002	0.001	0.015324	KIF6
cg10121429	-0.008	0.003	0.0153972	CFDP1
cg12952736	0.003	0.001	0.0157262	SND1
cg04117480	0.004	0.002	0.01596	ADAM30
cg06895953	0.004	0.002	0.0161084	MACF1
cg10673351	-0.005	0.002	0.0163496	KCNQ1
cg23525051	-0.008	0.003	0.0164013	RASGRP1;RASGRP1
cg22680424	0.008	0.003	0.0164777	HCCA2;CTSD
cg06903612	-0.003	0.001	0.0168998	CCHCR1;CCHCR1;CCHCR1
cg09139956	-0.004	0.002	0.0170662	RILPL2
cg13250203	-0.005	0.002	0.0171806	HCCA2
cg04001941	-0.005	0.002	0.0171833	MGAT5
cg14267780	-0.012	0.005	0.0172782	HCCA2;KRTAP5-4
cg14718326	-0.003	0.001	0.0173116	ST6GAL1;ST6GAL1
cg16138158	0.013	0.006	0.0176549	C12orf65;C12orf65
cg15684563	0.007	0.003	0.0177816	TSPAN8
cg05753930	-0.007	0.003	0.0177877	KCNQ1;KCNQ1OT1;KCNQ1
cg14898433	0.004	0.002	0.0178398	HCCA2;KRTAP5-3
cg10168930	-0.004	0.002	0.0178399	HCG27
cg00187437	-0.006	0.002	0.0178703	CDSN;PSORS1C1
cg14665592	0.011	0.004	0.0181586	RBMS1;RBMS1
cg02705824	0.008	0.003	0.0183284	FBXW7
cg15535363	0.003	0.001	0.0183798	CAMKK2;CAMKK2;CAMKK2;CAMKK2;CAMKK2;CAMKK2;CAMKK2
cg07715909	-0.006	0.003	0.0184687	HCCA2
cg00002531	0.003	0.001	0.0185724	SND1;MIR593
cg15297650	0.008	0.004	0.0186255	TMEM163
cg11520985	0.004	0.002	0.0186743	SSR1
cg06913345	-0.003	0.001	0.0186945	RBMS1;RBMS1
cg20966272	0.003	0.001	0.0190342	P2RX4
cg20075927	-0.005	0.002	0.0190346	INTS8
cg26639666	-0.009	0.004	0.0192358	CFDP1
cg01191584	-0.003	0.001	0.0194514	SNX17;EIF2B4;EIF2B4;EIF2B4
cg05399209	-0.004	0.002	0.0199414	VASP;VASP
cg03556069	0.003	0.001	0.0201307	TMEM163
cg13742956	0.005	0.002	0.0202538	KCNQ1;KCNQ1
cg13579167	-0.008	0.003	0.0202645	KCNQ1;KCNQ1
cg25720849	0.003	0.001	0.0204592	MAEA;MAEA
cg17482114	-0.009	0.004	0.0204967	ADCY5
cg05624382	0.003	0.001	0.0205519	KCNQ1;KCNQ1
cg11748187	-0.015	0.006	0.0210367	TCF7L2;TCF7L2;TCF7L2;TCF7L2;TCF7L2;TCF7L2
cg02172579	-0.001	0.001	0.021302	ANK1
cg16236960	0.004	0.002	0.0213824	MGAT5;MGAT5
cg14713026	0.005	0.002	0.021397	MACF1;MACF1
cg00353923	0.011	0.005	0.0216121	LRRC4;SND1
cg14549774	-0.004	0.002	0.0216289	YKT6
cg18068635	0.004	0.002	0.0216604	HCG27
cg02743070	-0.005	0.002	0.0218611	ZMIZ1
cg27474175	0.011	0.005	0.0218792	ZFAND6
cg00741634	-0.01	0.004	0.0219303	KIAA0892;SF4
cg04936932	0.005	0.002	0.022214	SGSM2;SGSM2
cg11666017	-0.004	0.002	0.0224295	VASP
cg26179948	-0.005	0.002	0.0224921	JAZF1
cg14790739	-0.002	0.001	0.0232678	CDK2AP1
cg02712294	-0.003	0.001	0.0234978	ANK1;ANK1;ANK1;ANK1;ANK1
cg18464364	-0.005	0.002	0.0237664	TCF7L2;TCF7L2;TCF7L2;TCF7L2;TCF7L2;TCF7L2
cg10025300	0.008	0.004	0.0237798	TMEM163
cg07400063	-0.009	0.004	0.0240838	CCHCR1;CCHCR1;TCF19;TCF19;CCHCR1
cg01678292	0.007	0.003	0.0245152	ANK1;ANK1;ANK1;ANK1;ANK1;ANK1;ANK1;ANK1
cg02372613	0.003	0.001	0.0247849	KIF6
cg06839213	-0.004	0.002	0.0248961	CDK2AP1
cg14864022	0.002	0.001	0.0250815	RREB1;RREB1;RREB1;RREB1
cg09395855	-0.002	0.001	0.0252117	GRK5;GRK5
cg01936565	0.006	0.003	0.0253574	CTSD;HCCA2
cg07556134	0.004	0.002	0.0253794	PPARG;PPARG;PPARG
cg07893584	0.008	0.004	0.0254163	PTPRD;PTPRD;PTPRD
cg25526519	-0.007	0.003	0.0254209	RCCD1;RCCD1
cg19852660	-0.008	0.004	0.0255482	KCNQ1;KCNQ1
cg01187997	-0.015	0.007	0.0255549	HCCA2;LOC338651
cg15308271	-0.009	0.004	0.0256249	GCKR
cg02048613	-0.008	0.003	0.0257315	RBMS1;RBMS1
cg26595520	0.009	0.004	0.0258142	LRRC4;SND1
cg04632671	0.004	0.002	0.0260528	PPARG;PPARG;PPARG
cg06696815	-0.006	0.003	0.0262022	MAEA;MAEA
cg13524819	-0.002	0.001	0.0262265	RILPL2;RILPL2
cg00496378	0.003	0.001	0.0263015	ATP13A1
cg19556438	0.001	0.001	0.0263699	CEBPA;LOC80054
cg19698309	0.003	0.002	0.0265482	KCNQ1
cg20629315	0.007	0.003	0.0265916	THADA;THADA
cg07913887	0.013	0.006	0.0267639	KIF6
cg14328115	0.005	0.002	0.0267658	KCNQ1;KCNQ1
cg24032445	-0.006	0.003	0.0267696	PSORS1C1;PSORS1C2
cg10712687	0.002	0.001	0.0268712	MTNR1B
cg25175863	-0.006	0.003	0.0268852	KCNQ1;KCNQ1
cg16958939	0.006	0.003	0.0269129	RREB1;RREB1;RREB1;RREB1
cg15316118	0.005	0.002	0.0271243	POU5F1;POU5F1
cg06533200	0.001	0.001	0.0271782	KCNQ1
cg24788483	0.007	0.003	0.0276704	TCF7L2;TCF7L2;TCF7L2;TCF7L2;TCF7L2;TCF7L2
cg18059933	0.016	0.007	0.0277533	TP53INP1;TP53INP1
cg26858414	-0.014	0.006	0.0279887	CDSN;PSORS1C1
cg04824716	-0.008	0.004	0.0281579	CCHCR1;TCF19;CCHCR1;TCF19;CCHCR1;CCHCR1;CCHCR1
cg19923326	0.007	0.003	0.029132	KCNQ1;KCNQ1
cg16091543	0.002	0.001	0.029263	C12orf65;C12orf65;C12orf65
cg13212186	-0.015	0.007	0.0295148	HCG27
cg00853853	0.005	0.002	0.0295521	CARD9;CARD9;DNLZ
cg19215199	-0.006	0.003	0.0296107	ZMIZ1
cg11912315	-0.005	0.002	0.0296203	ANK1;ANK1;ANK1;ANK1;ANK1
cg14101638	-0.005	0.002	0.029639	HNF1A
cg27005053	-0.003	0.001	0.0296483	CFDP1;CFDP1
cg20039814	0.018	0.008	0.0296969	TP53INP1;TP53INP1
cg14807446	0.003	0.001	0.0297636	THADA;THADA
cg03181582	0.007	0.003	0.0298479	ABCC8
cg01917852	-0.006	0.003	0.0299779	KCNQ1;KCNQ1
cg12634208	0.007	0.003	0.0302372	ANK1;ANK1;ANK1;ANK1;ANK1
cg04477101	0.004	0.002	0.0304398	SGSM2;SGSM2
cg16491547	-0.004	0.002	0.0304597	TCF7L2;TCF7L2;TCF7L2;TCF7L2;TCF7L2;TCF7L2
cg09744016	-0.004	0.002	0.0304756	ARL15;ARL15
cg03790908	0.003	0.001	0.0306722	ABCC8
cg11363972	-0.012	0.006	0.0308569	KCNQ1
cg17291157	-0.005	0.002	0.0308626	KCNQ1;KCNQ1
cg14909325	-0.006	0.003	0.031071	HCCA2
cg08930456	-0.008	0.004	0.0311095	TCF7L2;TCF7L2;TCF7L2;TCF7L2;TCF7L2;TCF7L2
cg10469152	-0.004	0.002	0.0314388	ABCC8
cg20744163	0.026	0.012	0.0315792	ZMIZ1
cg15624624	-0.005	0.002	0.0316221	TCF7L2;TCF7L2;TCF7L2;TCF7L2;TCF7L2;TCF7L2
cg14490286	0.005	0.002	0.0317685	ARL15
cg24926791	-0.055	0.026	0.0319011	PSORS1C1
cg03768727	-0.003	0.001	0.0323578	P2RX4
cg01522430	0.004	0.002	0.0327434	RPSAP52;HMGA2;HMGA2
cg00688979	0.004	0.002	0.03277	CCHCR1;CCHCR1;CCHCR1
cg21574404	0.001	0.001	0.0329069	CEBPA;LOC80054
cg10601625	0.007	0.003	0.0330306	ANK1;ANK1;ANK1;ANK1;ANK1
cg08536481	-0.003	0.001	0.0330327	ABCB9;OGFOD2
cg00404177	-0.003	0.002	0.0330736	FAF1;FAF1
cg07683142	0.004	0.002	0.0333476	KCNQ1;KCNQ1OT1;KCNQ1
cg12459502	0.011	0.005	0.0336853	BCL2
cg04774103	-0.007	0.003	0.03369	DNER
cg24174608	-0.009	0.004	0.0337164	RASGRP1;RASGRP1
cg20341942	-0.002	0.001	0.0337832	THADA;THADA;THADA
cg16420063	0.003	0.001	0.0338653	TCF19;TCF19
cg27162705	-0.011	0.005	0.034322	TCF7L2;TCF7L2;TCF7L2;TCF7L2;TCF7L2;TCF7L2
cg02145679	0.006	0.003	0.0347045	ARL15
cg18898693	-0.005	0.002	0.0348178	ZMIZ1
cg22467468	0.002	0.001	0.0348432	ATP13A1
cg20106260	-0.002	0.001	0.0348589	FCHSD2
cg26716103	0.004	0.002	0.0349171	ZMIZ1
cg18285951	-0.006	0.003	0.0349486	INPP5E
cg23084416	-0.005	0.003	0.0349903	ZMIZ1
cg06512263	0.01	0.005	0.0350636	CDKAL1
cg17287630	-0.004	0.002	0.0352352	HCG27
cg01824466	0.012	0.006	0.0352908	TP53INP1;TP53INP1
cg08367703	-0.004	0.002	0.0352958	SDCCAG3;SDCCAG3;SDCCAG3;PMPCA
cg09045681	-0.012	0.006	0.0356432	TCF19;TCF19;CCHCR1
cg06621373	0.005	0.003	0.0357837	LOC80054;CEBPA
cg09125812	0.006	0.003	0.0360062	ANK1;ANK1;ANK1;ANK1;ANK1
cg05643490	-0.002	0.001	0.036098	KIF6
cg26639864	0.004	0.002	0.0362144	KCNQ1;KCNQ1
cg17045635	0.004	0.002	0.0363308	ZMIZ1
cg06261926	-0.006	0.003	0.0364737	RBMS1;RBMS1
cg26196912	-0.001	0.001	0.0364963	C8orf38
cg23668222	0.02	0.01	0.0366743	ANK1;ANK1;ANK1;ANK1;ANK1
cg11706849	-0.008	0.004	0.0370288	MGAT5
cg02123262	0.005	0.002	0.0371704	CDKAL1
cg23100375	-0.003	0.002	0.0371803	ABCB9;ABCB9;ABCB9
cg11453079	-0.009	0.004	0.0373747	HNF4A;HNF4A
cg13679083	0.003	0.001	0.0373829	ARL15
cg01289206	0.005	0.002	0.0374868	HCCA2
cg24761467	-0.005	0.003	0.037581	KCNQ1;KCNQ1
cg03862380	-0.007	0.003	0.0378128	HNF4A;HNF4A;HNF4A;HNF4A;HNF4A;HNF4A
cg02053920	0.004	0.002	0.0379005	PSORS1C1
cg16049864	0.015	0.007	0.038183	TP53INP1;TP53INP1
cg18286323	-0.006	0.003	0.0383469	HCCA2
cg03646214	0.004	0.002	0.0383698	INPP5E
cg20789595	-0.009	0.004	0.0386821	ADCY5
cg15364355	0.008	0.004	0.0387776	SND1
cg21253188	0.003	0.002	0.038821	PEPD;PEPD;PEPD
cg02569219	0.003	0.001	0.0389253	SGSM2;SGSM2
cg00446697	0.004	0.002	0.039245	HCCA2
cg04433035	-0.005	0.002	0.0392591	HNF1B;HNF1B;HNF1B;HNF1B
cg14082530	0.003	0.001	0.0394657	MACF1;MACF1
cg24932449	-0.005	0.002	0.0397521	KCNQ1;KCNQ1OT1;KCNQ1
cg11953516	-0.008	0.004	0.0397987	FNDC4;GCKR
cg26530758	0.013	0.006	0.0401622	ANK1;ANK1
cg05107601	-0.004	0.002	0.0403613	UNC45A;HDDC3
cg13859639	-0.006	0.003	0.0404454	KCNQ1;KCNQ1
cg07714276	0.005	0.002	0.0404698	RREB1;RREB1;RREB1;RREB1
cg04928045	0.003	0.001	0.0406212	GATAD2A
cg06364629	-0.002	0.001	0.0406624	EIF2B4;SNX17;EIF2B4;EIF2B4
cg27626899	-0.004	0.002	0.0407376	UNC45A;HDDC3
cg24169820	0.003	0.002	0.0409079	CAMKK2;CAMKK2;CAMKK2;CAMKK2;CAMKK2;CAMKK2;CAMKK2
cg01016122	-0.008	0.004	0.0409778	PSORS1C1
cg19704726	0.001	0.001	0.0410243	HHEX
cg25861660	0.005	0.003	0.0411568	JAZF1
cg26892308	0.006	0.003	0.0414325	HCCA2
cg16508068	0.009	0.004	0.0414472	HHEX
cg03061518	0.003	0.001	0.0414927	C12orf65;C12orf65
cg17131837	-0.008	0.004	0.0415007	HMGA2;HMGA2
cg08376310	0.008	0.004	0.0418915	KCNQ1;KCNQ1
cg07366462	-0.004	0.002	0.0421179	ADCY5
cg07210454	-0.006	0.003	0.0423413	KCNQ1;KCNQ1
cg09721427	0.008	0.004	0.0426675	HHEX
cg20464175	-0.007	0.004	0.042807	ANK1;ANK1;ANK1;ANK1;ANK1
cg27537918	-0.005	0.003	0.0430273	ZMIZ1
cg06191669	-0.003	0.002	0.0431022	SNX17;EIF2B4;SNX17;EIF2B4;EIF2B4
cg01766077	0.003	0.001	0.0432225	ARL15
cg05226805	0.003	0.001	0.0434597	RREB1;RREB1;RREB1;RREB1
cg11852674	-0.002	0.001	0.0441435	UNC45A;UNC45A
cg12072964	0.006	0.003	0.0441502	LAMA1
cg03365111	0.003	0.001	0.0444806	KCNQ1;KCNQ1
cg04894537	-0.008	0.004	0.0444921	KCNQ1;KCNQ1
cg11345918	-0.007	0.003	0.0448897	HCCA2;LOC338651
cg19367466	-0.002	0.001	0.0451327	C12orf65;C12orf65
cg01722932	0.006	0.003	0.0452132	MTNR1B
cg21768395	0.002	0.001	0.045325	BTBD9;BTBD9;BTBD9
cg05538980	-0.005	0.002	0.0455493	ANK1;ANK1;ANK1;ANK1;ANK1
cg04630171	-0.004	0.002	0.0455835	CAMKK2;CAMKK2;CAMKK2;CAMKK2;CAMKK2;CAMKK2;CAMKK2
cg26173847	0.009	0.005	0.0456981	LRRC4;SND1
cg14445914	-0.009	0.004	0.0457327	ANK1;ANK1;ANK1;ANK1;ANK1
cg00349607	0.006	0.003	0.0457914	MACF1
cg19255554	-0.005	0.002	0.0458972	KCNQ1;KCNQ1
cg18037489	0.001	0.001	0.0460178	SGSM2;SGSM2
cg06569272	0.001	0.001	0.0461727	WFS1;WFS1
cg25477769	-0.005	0.003	0.0461729	HNF1A;HNF1A
cg27498387	0.011	0.005	0.0464867	ANK1;ANK1;ANK1;ANK1;ANK1
cg11456854	-0.01	0.005	0.0465616	THADA;THADA
cg27128352	0.003	0.001	0.0470024	MAEA;MAEA
cg14032529	0.004	0.002	0.0471439	TCF7L2;TCF7L2;TCF7L2;TCF7L2;TCF7L2;TCF7L2
cg05438727	0.005	0.003	0.0473049	KCNQ1;KCNQ1
cg03330490	0.009	0.004	0.0475171	HHEX
cg03810913	-0.004	0.002	0.0475237	LOC283050;LOC283050;LOC283050;ZMIZ1
cg00426822	0.011	0.006	0.0476465	MACF1
cg02795981	-0.007	0.004	0.047703	ZMIZ1
cg08804517	0.003	0.002	0.0478462	PRICKLE2
cg07399816	-0.001	0.001	0.0479427	SND1
cg18155883	-0.004	0.002	0.0482436	HNF4A;HNF4A;HNF4A
cg21470142	0.003	0.002	0.0484134	ANK1
cg18158177	-0.003	0.002	0.0490512	NDUFS5
cg17256609	-0.007	0.003	0.0494269	ANK1;ANK1;ANK1;ANK1;ANK1
cg08821874	0.002	0.001	0.0496141	HCCA2
cg12776699	-0.004	0.002	0.0500079	SETD8
cg27062243	-0.006	0.003	0.0501508	TCF7L2;TCF7L2;TCF7L2;TCF7L2;TCF7L2;TCF7L2
cg25976755	0.003	0.002	0.0503382	KCNQ1;KCNQ1
cg04767507	0.003	0.001	0.0503654	ZMIZ1
cg00956010	-0.002	0.001	0.0505923	TSR1;SGSM2;SGSM2
cg17705334	-0.004	0.002	0.0507351	ZMIZ1
cg03907390	-0.006	0.003	0.0507684	GRK5
cg13676902	-0.004	0.002	0.0508823	ZMIZ1
cg27263448	0.002	0.001	0.0509263	C7orf54;SND1
cg16854826	-0.006	0.003	0.0510226	ZMIZ1
cg13637552	0.003	0.001	0.0510823	HCCA2
cg09936762	-0.004	0.002	0.0513223	ZMIZ1
cg03831648	-0.003	0.001	0.0514292	ABCB9;ABCB9;ABCB9
cg03345391	-0.006	0.003	0.0522759	GCK;GCK;GCK
cg07591090	0.003	0.001	0.0527745	TCF7L2;TCF7L2;TCF7L2;TCF7L2;TCF7L2;TCF7L2
cg19779211	0.009	0.005	0.0530905	KCNQ1
cg08437403	-0.006	0.003	0.0532946	HCCA2
cg22080061	0.002	0.001	0.0534708	KIAA0754;MACF1;MACF1
cg13502540	-0.014	0.007	0.0540231	HCG27
cg05102552	0.014	0.007	0.0543375	NRBP1
cg03670816	-0.003	0.002	0.0543588	ARL15
cg01516887	-0.019	0.01	0.0544778	GRK5
cg04236786	-0.007	0.004	0.0547744	ANK1;ANK1;ANK1;ANK1;ANK1
cg21130221	0.005	0.003	0.0547766	KCNQ1;KCNQ1
cg00159523	-0.019	0.01	0.0548309	TCF7L2;TCF7L2;TCF7L2;TCF7L2;TCF7L2;TCF7L2
cg13308525	0.001	0.001	0.054883	HCCA2;CTSD
cg16184818	0.003	0.002	0.0551703	CAMKK2;CAMKK2;CAMKK2;CAMKK2;CAMKK2;CAMKK2;CAMKK2
cg23586138	-0.005	0.003	0.0552854	FNDC4;GCKR
cg00421815	-0.008	0.004	0.0553864	ARL15
cg20893838	0.007	0.003	0.05556	RREB1;RREB1;RREB1;RREB1
cg07732037	0.011	0.006	0.0557007	MPHOSPH9
cg10034890	0.005	0.002	0.0558536	DNER
cg03170262	-0.006	0.003	0.0562007	PRICKLE2
cg18764577	0.007	0.003	0.0563327	LAMA1;LAMA1
cg07699440	-0.002	0.001	0.056593	FAH;FAH
cg19285525	0.062	0.032	0.0566426	RBMS1;RBMS1
cg25390063	-0.004	0.002	0.0568232	HMGA2;HMGA2
cg01100525	-0.011	0.006	0.0577506	DBNL;DBNL;DBNL
cg22698115	-0.005	0.002	0.0577529	HCCA2
cg25415989	-0.004	0.002	0.0579664	MGAT5
cg26094482	-0.005	0.003	0.0581117	KCNQ1OT1;KCNQ1;KCNQ1
cg02628470	0.003	0.001	0.0581227	SGSM2;SGSM2
cg26380291	-0.007	0.004	0.0581844	TCF7L2;TCF7L2;TCF7L2;TCF7L2;TCF7L2;TCF7L2
cg14458619	0.017	0.009	0.0586741	PTPRD;PTPRD
cg16823277	-0.006	0.003	0.0590623	HCCA2
cg10201388	-0.002	0.001	0.0592937	RPGRIP1L;FTO;RPGRIP1L;RPGRIP1L;RPGRIP1L
cg20402210	0.003	0.002	0.0593792	KCNQ1;KCNQ1OT1;KCNQ1
cg14460768	0.006	0.003	0.0597812	RBMS1;RBMS1
cg15498513	0.003	0.001	0.0603645	TCF19;TCF19
cg04368836	-0.022	0.012	0.0603838	SGSM2;SGSM2
cg00893242	0.01	0.005	0.0604565	SND1
cg17327406	0.002	0.001	0.0605153	WFS1;WFS1
cg13918631	0.004	0.002	0.0606033	IGF2BP2;C3orf65;IGF2BP2
cg21534292	-0.003	0.002	0.0609997	CCHCR1;TCF19;CCHCR1;TCF19;TCF19;CCHCR1;TCF19
cg04908300	-0.008	0.004	0.0614754	PPARG;PPARG;PPARG;PPARG
cg27650870	0.01	0.005	0.0616517	ANK1;ANK1;ANK1;ANK1;ANK1
cg23272088	-0.003	0.002	0.0617929	KCNQ1;KCNQ1
cg24492694	-0.003	0.002	0.061823	KCNQ1;KCNQ1
cg02017926	0.008	0.004	0.0619287	CDK2AP1
cg27364242	-0.005	0.003	0.0619377	KCNQ1
cg20635071	-0.004	0.002	0.0620872	CCHCR1;TCF19;TCF19;CCHCR1;CCHCR1
cg05705089	-0.005	0.002	0.0624404	C20orf111
cg06008803	-0.006	0.003	0.0624977	CDKAL1
cg05080926	0.005	0.003	0.0628112	TCF19;TCF19
cg03639919	-0.005	0.003	0.062824	GCK;GCK;GCK
cg19871235	0.012	0.007	0.0634808	TSPAN8
cg17959631	-0.006	0.003	0.0635027	GCK;GCK;GCK
cg03371306	-0.003	0.002	0.0644217	FBXW7
cg07464423	-0.004	0.002	0.0644305	KCNQ1;KCNQ1
cg17917518	0.002	0.001	0.0647571	P2RX4
cg02459894	-0.004	0.002	0.0648076	THADA;THADA
cg23323669	-0.012	0.007	0.0651323	CCHCR1;CCHCR1;TCF19;TCF19;CCHCR1
cg06051213	0.003	0.001	0.0653625	GRK5
cg27491887	0.008	0.005	0.0653735	KCNQ1;KCNQ1
cg06342870	0.004	0.002	0.0654129	ABCC8
cg22763593	0.005	0.003	0.0659321	MGAT5
cg10493506	0.008	0.004	0.0659594	DNER
cg05474467	0.003	0.002	0.0664036	BTBD9;BTBD9
cg04194001	-0.003	0.002	0.0667289	THADA;THADA;THADA;THADA
cg20022122	-0.005	0.003	0.0668564	GCKR
cg18614735	0.015	0.008	0.0668864	ANK1;ANK1;ANK1;ANK1;ANK1
cg25266888	-0.005	0.003	0.0673686	KCNQ1;KCNQ1
cg02851873	-0.004	0.002	0.0680456	ZMIZ1
cg13295314	-0.005	0.003	0.068137	ABCC8
cg05800561	0.006	0.003	0.068188	MACF1
cg07423198	-0.002	0.001	0.0682899	ABCB9;OGFOD2
cg21870662	-0.007	0.004	0.0683289	SGSM2;TSR1;SGSM2
cg13617087	0.003	0.002	0.0683633	PSORS1C1;PSORS1C2
cg23642446	-0.004	0.002	0.0684711	BTBD9;BTBD9;BTBD9
cg09529821	-0.001	0.001	0.0688691	HCCA2
cg23661013	-0.003	0.002	0.069	HNF1A
cg27191651	0.003	0.001	0.0691137	CCHCR1;CCHCR1;CCHCR1
cg27315279	-0.004	0.002	0.0691634	GRK5
cg17436506	0.003	0.002	0.069237	ARL6IP4;ARL6IP4;OGFOD2;ARL6IP4;ARL6IP4
cg13145504	-0.007	0.004	0.0696215	KCNQ1;KCNQ1
cg18736141	-0.009	0.005	0.0698837	SLC16A11
cg23762487	-0.006	0.003	0.0698882	HCG27
cg04608746	0.003	0.002	0.0703819	LPAR2;GMIP
cg07564108	0.007	0.004	0.0705979	CDKAL1
cg24877963	-0.001	0.001	0.0706198	HLA-C
cg14115884	-0.006	0.003	0.0706783	SDCCAG3;SDCCAG3;SDCCAG3
cg02451928	0.003	0.002	0.070773	CCHCR1;CCHCR1;TCF19;TCF19;CCHCR1;CCHCR1
cg07613268	-0.007	0.004	0.0709878	CCHCR1;CCHCR1;CCHCR1
cg00795535	-0.004	0.002	0.0710078	ABCB9;ABCB9;OGFOD2
cg20921686	0.005	0.003	0.0712257	KCNQ1;KCNQ1
cg23932846	-0.01	0.006	0.0714695	HCG27
cg08194989	0.01	0.005	0.0715918	ANK1;ANK1;ANK1;ANK1;ANK1
cg27246251	-0.008	0.004	0.0718968	KCNQ1;KCNQ1
cg09326832	0.009	0.005	0.0719524	RREB1;RREB1;RREB1;RREB1
cg12427469	0.003	0.002	0.0720929	KCNQ1;KCNQ1
cg04212568	-0.005	0.003	0.0724505	SETD8
cg02969798	0.003	0.002	0.0724774	ARL6IP4;ARL6IP4;ARL6IP4;ARL6IP4
cg19032951	0.003	0.001	0.0725631	IGF2BP2;IGF2BP2
cg09785172	-0.004	0.002	0.0731542	WFS1;WFS1;WFS1;WFS1
cg02827714	0.001	0.001	0.0731551	HLA-C
cg13993643	0.007	0.004	0.073215	PEPD;PEPD;PEPD
cg20808363	-0.006	0.003	0.0733889	DBNL;DBNL;DBNL
cg22239603	0.002	0.001	0.0737791	KCNQ1;KCNQ1OT1;KCNQ1
cg01898370	-0.002	0.001	0.0738048	MAEA;MAEA
cg06173720	0.006	0.003	0.0739807	LRRC4;LRRC4;SND1
cg26106524	-0.003	0.002	0.0740052	GATAD2A
cg14631541	-0.004	0.002	0.0740226	SDCCAG3;SDCCAG3;PMPCA;SDCCAG3
cg01313994	0.003	0.002	0.0743717	SF4
cg03251356	0.004	0.002	0.0747674	RREB1;RREB1;RREB1;RREB1
cg00933763	0.006	0.003	0.0748471	JAZF1
cg13930665	0.007	0.004	0.0750843	PTPRD;PTPRD
cg16751732	-0.002	0.001	0.0752199	ST6GAL1;ST6GAL1
cg22084182	0.007	0.004	0.0752922	JAZF1
cg14561892	0.006	0.003	0.075744	PTPRD;PTPRD;PTPRD;PTPRD;PTPRD;PTPRD
cg20217307	0.002	0.001	0.0763419	TCF19;TCF19
cg05002512	-0.001	0.001	0.0765139	FAF1
cg07343429	0.001	0.001	0.0765523	HCCA2;CTSD;CTSD
cg04138502	0.007	0.004	0.0766713	ADCY5
cg18794145	-0.002	0.001	0.0766981	MACF1
cg08356738	-0.006	0.003	0.0767554	PRICKLE2
cg22195512	0.004	0.002	0.0767901	KCNQ1;KCNQ1
cg17598358	-0.011	0.006	0.0768549	BTBD9;BTBD9;BTBD9
cg00328284	0.002	0.001	0.0769014	ANK1;ANK1;ANK1;ANK1;ANK1;ANK1;ANK1;MIR486;ANK1
cg10695429	-0.004	0.002	0.0774603	IGF2BP2;IGF2BP2;IGF2BP2;IGF2BP2
cg09556042	-0.051	0.029	0.0777675	HLA-C
cg07235638	0.004	0.002	0.0779739	ANK1;ANK1;ANK1;ANK1;ANK1
cg05522349	0.004	0.002	0.078265	CCHCR1;CCHCR1;CCHCR1
cg26681139	0.006	0.003	0.0782672	TMEM163
cg17116091	0.009	0.005	0.0783241	TCF7L2;TCF7L2;TCF7L2;TCF7L2;TCF7L2;TCF7L2
cg14340481	-0.006	0.003	0.0787254	GLIS3;GLIS3
cg08480461	-0.006	0.003	0.0788216	MACF1
cg03242360	-0.001	0.001	0.0788228	VASP
cg22017387	-0.004	0.002	0.0791495	VPS33B
cg17824540	0.006	0.004	0.07922	RBMS1;RBMS1
cg01485549	-0.002	0.001	0.0792783	FTO
cg18511546	-0.009	0.005	0.0795851	HLA-C
cg23913679	0.006	0.004	0.079732	LAMA1
cg08719869	0.007	0.004	0.0798216	PTPRD;PTPRD
cg04552555	0.009	0.005	0.0799377	HCCA2
cg03081173	-0.019	0.011	0.0800213	HCG27
cg06511678	-0.011	0.006	0.0800867	LAMA1
cg09315662	-0.004	0.002	0.0802785	KCNQ1;KCNQ1
cg16348742	0.003	0.002	0.0803272	KCNQ1;KCNQ1
cg27569829	0.006	0.003	0.0808759	BCL2
cg23312248	0.002	0.001	0.081015	ARL6IP4;ARL6IP4;ARL6IP4;ARL6IP4
cg10237542	0.008	0.004	0.0811597	FAF1
cg25039158	0.002	0.001	0.081301	SND1
cg22710306	0.004	0.002	0.0813203	ANPEP
cg21696089	-0.005	0.003	0.0815104	CEBPA;LOC80054
cg05061073	0.003	0.002	0.0816995	ZMIZ1
cg08625996	0.003	0.002	0.0817716	SND1
cg11524400	0.009	0.005	0.0820116	HCCA2;CTSD
cg21602520	0.007	0.004	0.0820806	BCL2;BCL2
cg18278184	0.005	0.003	0.0826451	SRGN
cg15974272	-0.001	0.001	0.0826622	KCNQ1
cg15709087	0.001	0.001	0.0827102	CEBPA;LOC80054
cg26879282	0.002	0.001	0.0828053	KCNQ1;KCNQ1
cg16949378	-0.004	0.002	0.0828117	SGSM2;SGSM2
cg08640790	0.001	0.001	0.0828257	RCCD1;RCCD1
cg05923857	0.006	0.004	0.0831889	TCF7L2;TCF7L2;TCF7L2;TCF7L2;TCF7L2;TCF7L2
cg01064373	-0.008	0.004	0.0832587	HLA-C
cg06914593	0.003	0.001	0.0837629	KCNQ1;KCNQ1OT1;KCNQ1
cg08895013	0.004	0.002	0.0839226	KCNQ1
cg05968917	0.004	0.002	0.0839797	HCCA2;CTSD
cg10632094	-0.008	0.004	0.0840219	UBE2E2
cg21531679	-0.004	0.002	0.084135	IGF2BP2;IGF2BP2
cg09694527	-0.006	0.003	0.084557	RILPL2
cg16310045	-0.003	0.002	0.0846429	TCF7L2;TCF7L2;TCF7L2;TCF7L2;TCF7L2;TCF7L2
cg03348978	-0.003	0.002	0.0847539	HNF1B;HNF1B
cg18477587	-0.004	0.002	0.0851914	KCNQ1;KCNQ1OT1;KCNQ1
cg14613607	-0.001	0.001	0.0852576	INPP5E
cg05492502	0.004	0.002	0.0853176	CAMKK2;CAMKK2;CAMKK2;CAMKK2;CAMKK2;CAMKK2;CAMKK2
cg06115679	0.005	0.003	0.0853203	MACF1
cg12729894	-0.004	0.002	0.0854096	HCCA2;CTSD
cg13839391	0.005	0.003	0.0854536	CAMKK2;CAMKK2;CAMKK2;CAMKK2;CAMKK2;CAMKK2;CAMKK2
cg12382398	0.008	0.004	0.0855346	ANPEP
cg11145826	-0.006	0.003	0.0857616	HDDC3;UNC45A;UNC45A
cg21919820	-0.006	0.004	0.0858312	JAZF1
cg19216660	-0.001	0.001	0.0860808	SGSM2;SGSM2
cg24539517	0.01	0.006	0.0861519	GRK5
cg06054593	-0.003	0.002	0.0862013	RPGRIP1L;FTO;RPGRIP1L
cg14469826	0.011	0.006	0.0863	ABCC8
cg03371125	0.003	0.002	0.0865881	KCNQ1
cg06335301	-0.001	0.001	0.0866627	EIF2B4;EIF2B4;SNX17;EIF2B4
cg24791880	0.001	0.001	0.0867761	GATAD2A
cg23756272	0.007	0.004	0.0868866	BCL2
cg10499651	-0.009	0.005	0.086993	PPARG;PPARG;PPARG;PPARG
cg16706546	-0.005	0.003	0.0870617	IGF2BP2;IGF2BP2
cg21484680	0.001	0.001	0.0871096	EIF2B4;EIF2B4;SNX17;EIF2B4
cg09254686	-0.003	0.001	0.0872639	UNC45A;HDDC3
cg18923388	0.008	0.005	0.0873147	HCG27
cg06233503	-0.008	0.005	0.0874286	KCNQ1;KCNQ1
cg10043090	0.007	0.004	0.0877954	HCCA2
cg19030519	0.004	0.002	0.0879933	KCNQ1;KCNQ1
cg12923271	-0.001	0.001	0.0881251	THADA;THADA
cg08861541	-0.002	0.001	0.0881525	KCNQ1;KCNQ1
cg07003673	-0.002	0.001	0.0889663	ABCB9;OGFOD2
cg12488919	-0.006	0.003	0.0889941	GATAD2A
cg05227616	-0.005	0.003	0.089573	PSORS1C1
cg04988187	-0.005	0.003	0.089963	FAH
cg18737081	0.014	0.008	0.0901772	ZMIZ1
cg24777710	0.003	0.002	0.0902021	C7orf54;SND1
cg15972949	-0.003	0.002	0.0902216	YKT6
cg17557540	-0.003	0.002	0.09026	HCG27
cg04321126	0.008	0.004	0.0904562	KIF6
cg08007665	-0.004	0.002	0.0904929	KCNQ1;KCNQ1
cg08562543	0.001	0.001	0.0907862	SNX17;EIF2B4;SNX17;EIF2B4;EIF2B4
cg22016779	-0.009	0.005	0.090853	DNER
cg20494992	-0.004	0.002	0.0909862	TCF7L2;TCF7L2;TCF7L2;TCF7L2;TCF7L2;TCF7L2
cg05166490	0.005	0.003	0.0910442	ANK1;ANK1
cg01151424	-0.002	0.001	0.0910497	KCNJ11;KCNJ11
cg21987515	0.005	0.003	0.0913065	FBXW7;FBXW7;FBXW7
cg01811378	-0.002	0.001	0.0914151	NOTCH2
cg20404643	-0.003	0.002	0.0916473	HCCA2
cg12913887	0.005	0.003	0.09188	KIF6
cg14066405	0.007	0.004	0.0918807	GLIS3;GLIS3
cg12007048	-0.005	0.003	0.0920487	CTSD;HCCA2
cg10672416	-0.005	0.003	0.092488	C12orf65;C12orf65
cg03057146	0.003	0.002	0.0925472	YKT6
cg19481686	0.008	0.005	0.0927283	CDKN2BAS;CDKN2B;CDKN2B
cg00533891	0.007	0.004	0.0931301	ZMIZ1
cg01616349	-0.004	0.002	0.0935035	KCNQ1;KCNQ1
cg23519308	0.003	0.002	0.0935776	PEPD;PEPD;PEPD
cg23095634	-0.007	0.004	0.0936206	MAEA;MAEA
cg20557071	0.003	0.002	0.0937736	SGSM2;SGSM2
cg24892571	0.003	0.002	0.0939999	HMGA2;HMGA2
cg25855768	0.004	0.003	0.0942755	SND1
cg02038323	0.003	0.002	0.0948415	OASL;OASL
cg20533553	-0.004	0.002	0.0954833	KCNQ1
cg05986168	0.005	0.003	0.0955435	ANK1;ANK1;ANK1;ANK1;ANK1
cg16896911	-0.007	0.004	0.095642	PEPD;PEPD;PEPD
cg15985344	0.003	0.002	0.0957678	MAEA;MAEA
cg24919753	-0.002	0.001	0.0958991	GRK5
cg03071209	0.002	0.001	0.0964319	THADA;THADA
cg09575421	0.004	0.002	0.0967165	ABCC8
cg06702534	-0.001	0.001	0.0967357	INTS8;INTS8
cg20035206	0.003	0.002	0.0969032	GCK;GCK;GCK
cg12461368	0.002	0.001	0.0969034	BCL2;BCL2
cg07505391	-0.007	0.004	0.0969193	HLA-C
cg25562534	0.003	0.002	0.0970683	HCCA2
cg00036328	-0.003	0.002	0.0971618	ARL6IP4;ARL6IP4;ARL6IP4;ARL6IP4
cg03865604	0.002	0.001	0.0979486	CAMKK2;CAMKK2;CAMKK2;CAMKK2;CAMKK2;CAMKK2;CAMKK2
cg05686445	0.003	0.002	0.0980077	C7orf54;SND1
cg24450631	0.004	0.002	0.0982918	IGF2BP2;IGF2BP2
cg06023941	0.004	0.002	0.0983536	ARL15
cg08424423	-0.004	0.002	0.0985304	CDSN;PSORS1C1
cg09411366	-0.009	0.005	0.0985641	PEPD;PEPD;PEPD
cg26746331	-0.005	0.003	0.098726	FTO;RPGRIP1L;RPGRIP1L
cg15478930	-0.004	0.002	0.0988459	NRBP1
cg11839944	-0.001	0.001	0.0993135	KCNJ11;KCNJ11;KCNJ11
cg25052664	0.009	0.005	0.09941	ANK1
cg17150866	0.007	0.004	0.0996571	RREB1;RREB1;RREB1;RREB1
ch.7.2635062R	-0.003	0.002	0.0996951	SND1
cg04150954	0.005	0.003	0.0999691	ZMIZ1
cg25411508	0.001	0.001	0.0999699	ATP13A1
cg12500956	-0.012	0.007	0.100278	TMEM163
cg17419241	0.002	0.001	0.100314	LPAR2
cg11020894	0.004	0.002	0.100848	ST6GAL1;ST6GAL1
cg25541259	-0.011	0.007	0.100852	DNER
cg13840782	-0.003	0.002	0.10091	KCNQ1;KCNQ1
cg24787755	0.007	0.004	0.10147	HHEX
cg19240233	0.003	0.002	0.101732	KIF6
cg21137515	-0.004	0.002	0.102471	KCNQ1OT1;KCNQ1;KCNQ1
cg09467675	-0.003	0.002	0.102655	HCCA2
cg08919649	0.003	0.002	0.10291	VPS33B;VPS33B
cg11746037	-0.002	0.001	0.102967	NDUFS5
cg06261500	0.003	0.002	0.103459	SND1
cg06663251	-0.004	0.002	0.103668	PSORS1C2
cg05674046	-0.01	0.006	0.10416	PRICKLE2
cg03089923	0.002	0.001	0.104171	TCF7L2;TCF7L2;TCF7L2;TCF7L2;TCF7L2;TCF7L2
cg10116189	-0.002	0.002	0.104569	ANK1;ANK1;ANK1;ANK1;ANK1
cg10836809	0.007	0.005	0.104664	GLIS3
cg16434897	-0.005	0.003	0.104692	KCNQ1;KCNQ1
cg08934286	0.003	0.002	0.104749	ARL6IP4;ARL6IP4;OGFOD2;ARL6IP4;ARL6IP4
cg13469145	0.003	0.002	0.10548	LPAR2
cg10399824	0.002	0.001	0.1058	GRK5
cg18191162	-0.003	0.002	0.105902	KIF6
cg05263743	-0.003	0.002	0.105921	RBMS1;RBMS1
cg14504499	-0.005	0.003	0.106052	CAMKK2;CAMKK2;CAMKK2;CAMKK2;CAMKK2;CAMKK2;CAMKK2
cg05720751	0.002	0.001	0.10613	MAEA;MAEA
cg06873192	0.003	0.002	0.106159	KCNQ1;KCNQ1
cg26392102	-0.008	0.005	0.106613	HLA-C
cg19724461	-0.003	0.002	0.106755	NRBP1
cg10231862	0.009	0.005	0.106769	CDKAL1
cg04417773	-0.002	0.001	0.107746	ZMIZ1
cg10403171	0.001	0.001	0.107754	RCCD1;RCCD1
cg13042288	-0.002	0.001	0.108382	ANPEP
cg13723825	0.003	0.002	0.108561	PTPRD;PTPRD
cg21218899	-0.001	0	0.108865	VASP
cg17275551	-0.003	0.002	0.108897	KIF6
cg10005894	-0.003	0.002	0.109219	ST6GAL1;ST6GAL1
cg10255097	-0.003	0.002	0.10937	TCF7L2;TCF7L2;TCF7L2;TCF7L2;TCF7L2;TCF7L2
cg07094194	0.003	0.002	0.10962	TCF19;TCF19
cg19749898	-0.004	0.002	0.10976	HCCA2
cg00367424	-0.005	0.003	0.109867	HCCA2
cg17423813	-0.004	0.002	0.110005	GRK5
cg17192381	0.002	0.001	0.110007	BCL2
cg20350484	0.003	0.002	0.110068	MPHOSPH9
cg02288747	0.003	0.002	0.110194	TCF19;TCF19
cg11396628	-0.008	0.005	0.11057	PSORS1C1
cg15514654	-0.007	0.004	0.110881	HCCA2
cg11774057	0.005	0.003	0.111047	PSORS1C1
cg22690339	0.007	0.004	0.111162	BTBD9;BTBD9;BTBD9
cg23238834	-0.008	0.005	0.111438	CCHCR1;CCHCR1;TCF19;TCF19;CCHCR1
cg05222347	-0.004	0.002	0.111452	HNF1B;HNF1B
cg06642895	0.005	0.003	0.111496	JAZF1
cg00490097	-0.004	0.003	0.111678	HCCA2;KRTAP5-6
cg19239278	-0.004	0.002	0.111726	GATAD2A
cg25554036	-0.012	0.007	0.111761	WFS1;WFS1
cg24800880	0.003	0.002	0.112186	ANK1
cg17632405	0.001	0.001	0.112192	FAH
cg13783191	0.008	0.005	0.112313	THADA;THADA
cg05029189	-0.004	0.003	0.112642	ADCY5
cg22047766	-0.003	0.002	0.112851	KCNQ1;KCNQ1
cg21002317	0.002	0.001	0.11286	RASGRP1;RASGRP1
cg21081369	-0.006	0.004	0.113058	HNF4A;HNF4A;HNF4A
cg25127692	0.003	0.002	0.113384	IGF2BP2;IGF2BP2
cg05122605	-0.003	0.002	0.113712	MAEA;MAEA
cg15722404	-0.004	0.002	0.11388	PPARG;PPARG;PPARG
cg03892045	0.006	0.004	0.114002	SLC16A11
cg02772663	-0.005	0.003	0.114101	GRK5
cg04234190	-0.005	0.003	0.114609	MACF1
cg24176040	-0.002	0.001	0.115197	TCF19;TCF19
cg02176148	0.002	0.002	0.11529	SND1;LRRC4
cg07814359	0.001	0.001	0.116478	C20orf111
cg12493050	0.001	0.001	0.116503	CCHCR1;CCHCR1;TCF19;TCF19;CCHCR1
ch.16.1711323F	-0.004	0.002	0.117048	CFDP1
cg07897448	-0.001	0.001	0.117858	CCNE2
cg13127506	-0.005	0.003	0.117933	CDK2AP1
cg18520411	-0.002	0.002	0.118094	GATAD2A
cg16977799	0.003	0.002	0.118886	CTSD;HCCA2
cg13500353	-0.003	0.002	0.119135	NDUFS5
cg15646123	0.007	0.004	0.119193	CDKAL1
cg14857024	0.002	0.002	0.119413	HMGA2;HMGA2
cg02671382	0.002	0.001	0.119935	NOTCH2
cg18919024	0.006	0.004	0.119979	HLA-C
cg14889643	-0.001	0.001	0.120442	BCL2;BCL2
cg22938901	0.004	0.002	0.120461	JAZF1
cg07261186	-0.006	0.004	0.120486	ZMIZ1
cg00770784	-0.012	0.008	0.120531	CFDP1
cg15284545	0.008	0.005	0.120745	CDK2AP1
cg16815157	-0.004	0.002	0.121	ZMIZ1
cg23106115	-0.005	0.003	0.121128	C8orf38
cg09768617	0.003	0.002	0.121337	JAZF1
cg14048460	0.004	0.003	0.121381	PTPRD;PTPRD;PTPRD;PTPRD;PTPRD;PTPRD
cg20006205	-0.001	0.001	0.12223	BTBD9;BTBD9;BTBD9;BTBD9
cg18492943	0.005	0.003	0.122626	GCK
cg06389888	0.003	0.002	0.122721	MGAT5
cg18229731	-0.002	0.001	0.122808	SNRPD2;QPCTL;QPCTL;SNRPD2
cg02883503	-0.003	0.002	0.122971	CFDP1
cg08314996	-0.004	0.003	0.123041	HNF4A;HNF4A;HNF4A
cg14545834	-0.003	0.002	0.123353	PTPRD;PTPRD;PTPRD;PTPRD;PTPRD;PTPRD
cg07523553	0.005	0.003	0.123405	HCCA2;LOC402778
cg20666492	-0.002	0.001	0.123456	RASGRP1;RASGRP1
cg14080967	0.005	0.003	0.123863	PTPRD;PTPRD
cg15288845	0.004	0.002	0.124105	UBE2E2
cg10215766	0.001	0.001	0.124381	GATAD2A
cg19335095	-0.002	0.001	0.1244	CCNE2
cg06168324	0.004	0.003	0.124551	RBMS1;RBMS1
cg07562742	0.006	0.004	0.124827	FBXW7
cg08066631	-0.003	0.002	0.125064	KCNQ1;KCNQ1
cg25223664	-0.004	0.003	0.125655	KCNQ1;KCNQ1
cg13741927	-0.006	0.004	0.125769	INPP5E
cg15329124	0.001	0.001	0.125829	BTBD9;BTBD9;BTBD9
cg26118435	0.009	0.006	0.12637	RBMS1;RBMS1
cg23750514	-0.004	0.003	0.126619	KCNQ1;KCNQ1
cg13476133	0.003	0.002	0.126709	GCK;GCK;GCK
cg07806164	-0.003	0.002	0.12705	UBE2E2
cg07846220	0.008	0.005	0.127144	LAMA1
cg04211344	-0.002	0.002	0.127246	KCNQ1;KCNQ1
cg15027237	-0.003	0.002	0.127868	JAZF1
cg05110178	-0.004	0.002	0.127931	HNF1B;HNF1B
cg13128305	-0.001	0.001	0.128019	TP53INP1;TP53INP1
cg08456420	-0.003	0.002	0.128053	MACF1
cg10553672	0.002	0.001	0.12827	THADA;THADA
cg02889437	-0.002	0.001	0.128354	FCHSD2
cg06773247	0.003	0.002	0.128472	SGSM2;SGSM2
cg07259418	-0.002	0.002	0.128478	PRICKLE2
cg03300078	0.011	0.007	0.128672	HCCA2;LOC402778
cg21946299	-0.003	0.002	0.128871	PPARG;PPARG;PPARG
cg15772797	-0.002	0.001	0.128956	SETD8
cg09540111	0.002	0.001	0.129081	ST6GAL1;ST6GAL1
cg15377009	0.006	0.004	0.129288	JAZF1
cg02093168	-0.006	0.004	0.129344	HCCA2
cg07531343	0.002	0.001	0.12943	MGAT5
cg00561634	-0.004	0.002	0.129534	FTO
cg13556806	0.003	0.002	0.129547	GATAD2A
cg20813240	-0.003	0.002	0.131105	HCCA2;KRTAP5-6
cg14331998	0.001	0.001	0.13123	CCHCR1;CCHCR1;CCHCR1
cg23175130	0.002	0.001	0.131287	GRK5
cg25691634	0.004	0.003	0.131295	ST6GAL1;ST6GAL1
cg17052552	-0.004	0.003	0.13178	ANK1;ANK1;ANK1;ANK1;ANK1
cg16083202	0.007	0.005	0.132171	SND1
cg08877148	-0.003	0.002	0.132216	PRICKLE2
cg08038311	-0.001	0.001	0.13258	THADA;THADA
cg10457563	0.005	0.003	0.132587	KIF6;KIF6
cg15948871	-0.003	0.002	0.132688	POU5F1
cg24463290	-0.004	0.003	0.132916	TCF7L2;TCF7L2;TCF7L2;TCF7L2;TCF7L2;TCF7L2
cg06819687	-0.002	0.001	0.133058	HCG27
cg04917276	-0.003	0.002	0.133212	HNF1B;HNF1B
cg25050723	0.003	0.002	0.133219	HCCA2;CTSD
cg25748958	0.006	0.004	0.133392	THADA;THADA
cg03809032	0.004	0.002	0.133706	CCHCR1;CCHCR1;TCF19;TCF19;CCHCR1
cg14386311	0.003	0.002	0.134261	MAEA;MAEA
cg23105419	0.003	0.002	0.134331	THADA;THADA
cg13851843	-0.005	0.003	0.13445	ABCC8;ABCC8
cg21289397	0.005	0.003	0.134536	ANK1;ANK1;ANK1;ANK1;ANK1;ANK1;ANK1;ANK1
cg19318889	-0.002	0.001	0.134538	MAEA;MAEA
cg16713357	-0.005	0.004	0.134556	KCNQ1;KCNQ1OT1;KCNQ1
cg07337602	0.004	0.003	0.135469	ST6GAL1;ST6GAL1
cg06678594	0.003	0.002	0.136086	THADA;THADA
cg05907386	-0.002	0.001	0.136214	QPCTL;QPCTL;QPCTL;SNRPD2;QPCTL;SNRPD2
cg20599535	-0.001	0.001	0.13654	CCHCR1;CCHCR1;TCF19;TCF19;CCHCR1
cg01923816	0.004	0.003	0.13675	ARL15
cg09085932	-0.006	0.004	0.136956	GRK5
cg17879450	0.003	0.002	0.137431	MACF1
cg23276047	-0.001	0.001	0.137535	TCF7L2;TCF7L2;TCF7L2;TCF7L2;TCF7L2;TCF7L2
cg00897703	-0.008	0.005	0.137822	TMEM163
cg23248995	0.004	0.002	0.137979	SND1
cg15104044	0.003	0.002	0.137981	FAF1
cg24189717	-0.002	0.002	0.138139	EIF2B4;EIF2B4;SNX17;EIF2B4
cg22710661	-0.001	0.001	0.138245	KCNJ11;KCNJ11
cg17173732	0.002	0.001	0.138764	BCL2;BCL2
cg24434118	-0.003	0.002	0.138901	TP53INP1;TP53INP1;TP53INP1;TP53INP1
cg24335280	0.002	0.001	0.13919	SGSM2;SGSM2
cg06903658	0.011	0.007	0.140494	SND1
cg24023453	0.009	0.006	0.140543	HCG27
cg12524759	-0.001	0.001	0.140708	SNRPD2;QPCTL;QPCTL;SNRPD2
cg16197186	0.004	0.003	0.140724	PPARG;PPARG;PPARG;PPARG
cg00701064	0.005	0.003	0.140851	WFS1;WFS1
cg23346408	-0.001	0.001	0.140934	ZMIZ1
cg14660163	0.002	0.001	0.141095	RBMS1;RBMS1
cg18495781	0.002	0.001	0.141127	SND1
cg13185308	0.008	0.006	0.141152	ABCC8
cg07380322	0.002	0.001	0.141892	CDKAL1
cg20888435	0.002	0.001	0.142574	NRBP1
cg19997384	0.008	0.006	0.142732	ANK1
cg11059971	0.002	0.002	0.142893	DNER
cg20825710	0.008	0.005	0.142984	HCCA2;KRTAP5-2;LOC338651
cg25149637	-0.008	0.006	0.143146	HLA-C
cg14047387	-0.006	0.004	0.14335	GLIS3;GLIS3
cg26504274	0.002	0.001	0.143492	KCNQ1;KCNQ1
cg02283485	0.003	0.002	0.143796	ZMIZ1
cg07306006	0.003	0.002	0.143897	FTO
cg23819653	0.002	0.001	0.14453	TCF19;TCF19
cg11584989	0.003	0.002	0.144957	SF4
cg12421536	0.007	0.005	0.145043	FAF1
cg03603381	-0.005	0.003	0.145196	RASGRP1;RASGRP1
cg11676353	-0.005	0.003	0.145543	MACF1
cg16918585	-0.003	0.002	0.14597	NDUFS5
cg22233974	0.007	0.005	0.146415	MACF1
cg26958174	0.002	0.001	0.146426	KCNQ1;KCNQ1
cg12965512	0.004	0.003	0.146455	TSPAN8
cg19204662	0.003	0.002	0.146524	POU5F1
cg19547124	-0.005	0.003	0.14694	HCCA2
cg13680752	0.002	0.001	0.146971	MAEA;MAEA
cg10502957	0.004	0.002	0.14724	CDK2AP1
cg23992697	-0.002	0.001	0.14793	FBXW7
cg20222568	-0.003	0.002	0.147937	ABCC8
cg05643120	0.002	0.001	0.148157	FTO;RPGRIP1L;RPGRIP1L
cg09866303	0.003	0.002	0.14842	RREB1;RREB1;RREB1;RREB1
cg26193484	-0.002	0.001	0.148537	ST6GAL1;ST6GAL1
cg19666787	0.002	0.001	0.14865	ZMIZ1
cg14004685	0.006	0.004	0.14895	HCCA2
cg02400248	-0.003	0.002	0.149411	CDKN2B;CDKN2B;CDKN2BAS
cg17103638	-0.002	0.002	0.149687	ANK1;ANK1;ANK1;ANK1;ANK1
cg14562081	-0.004	0.003	0.149834	TCF7L2;TCF7L2;TCF7L2;TCF7L2;TCF7L2;TCF7L2
cg15894039	-0.001	0.001	0.149897	INTS8
cg11611244	-0.005	0.003	0.150285	HCCA2
cg14116725	0.002	0.002	0.150471	SDCCAG3;SDCCAG3;SDCCAG3
cg06585606	0.003	0.002	0.151236	KCNQ1;KCNQ1OT1;KCNQ1
cg23537932	0.003	0.002	0.151338	GRK5
cg09897002	-0.005	0.004	0.151385	ANK1;ANK1;ANK1;ANK1;ANK1
cg01080407	-0.004	0.002	0.151546	SDCCAG3;SDCCAG3;SDCCAG3
cg03212620	-0.005	0.003	0.151565	ABCB9;ABCB9;ABCB9
cg11138837	-0.015	0.01	0.151735	HLA-C
cg00376283	0.003	0.002	0.152029	ABCB9;ABCB9;ABCB9;ABCB9;ABCB9
cg16745793	0.002	0.002	0.15211	ATP13A1
cg20089095	0.001	0.001	0.153344	SENP2
cg08718071	0.002	0.002	0.153398	HDDC3;UNC45A
cg26549860	0.003	0.002	0.154388	FCHSD2
cg08171876	0.002	0.002	0.154741	RPGRIP1L;FTO;RPGRIP1L;FTO
cg13536051	-0.003	0.002	0.155136	KCNQ1;KCNQ1
cg04395369	-0.001	0.001	0.155438	LPAR2
cg14724364	-0.002	0.001	0.155831	KCNJ11;KCNJ11
cg23049234	-0.002	0.001	0.155861	KCNQ1;KCNQ1
cg10316899	-0.005	0.004	0.155868	MACF1
cg21618040	-0.002	0.002	0.155874	RILPL2
cg07714266	0.007	0.005	0.155966	JAZF1
cg14565798	-0.003	0.002	0.156239	LOC80054;CEBPA
cg17849733	-0.009	0.007	0.156291	PSORS1C1
cg19177600	-0.002	0.002	0.156449	RASGRP1;RASGRP1
cg18650659	-0.02	0.014	0.156553	CCHCR1;CCHCR1;CCHCR1
cg24089935	-0.001	0.001	0.156902	KCNQ1;KCNQ1
cg16201273	0.002	0.002	0.157086	ZMIZ1
cg04208750	0.003	0.002	0.157547	RREB1;RREB1;RREB1;RREB1
cg19456997	-0.004	0.003	0.158289	PSORS1C1
cg18729298	0.005	0.004	0.15832	KCNQ1;KCNQ1
cg09406846	0.003	0.002	0.158605	DNER
cg05266843	-0.004	0.003	0.159584	TP53INP1;TP53INP1
cg03108777	0.003	0.002	0.160275	HCG27
cg03554286	0.002	0.001	0.160314	IGF2BP2;IGF2BP2
cg12573502	0.002	0.002	0.16032	KCNQ1;KCNQ1
cg03075966	-0.002	0.002	0.160634	GRK5
cg17327171	-0.005	0.003	0.16076	RBMS1;RBMS1
cg25554751	0.003	0.002	0.16146	KCNQ1;KCNQ1
cg11639397	-0.002	0.001	0.161506	VASP;VASP
cg00248439	-0.003	0.002	0.1618	GRK5
cg12901038	-0.003	0.002	0.162296	KCNQ1;KCNQ1
cg18918396	-0.002	0.002	0.162378	HCG27
cg04832318	-0.002	0.002	0.162586	SENP2
cg03137792	0.002	0.001	0.162924	RREB1;RREB1;RREB1;RREB1
cg14790638	-0.003	0.002	0.16296	PEPD;PEPD;PEPD
cg05030953	-0.027	0.02	0.163354	HLA-C
cg05280206	0.009	0.006	0.16345	HCCA2;DUSP8
cg12627371	0.002	0.001	0.163515	LAMA1
cg19243780	-0.007	0.005	0.163632	UBE2E2
cg06461071	0.005	0.003	0.16396	ARL15
cg21567332	0.002	0.002	0.1644	HCCA2
cg22954438	0.002	0.001	0.164584	UBE2E2
cg06150302	0.003	0.002	0.16485	CAMKK2;CAMKK2;CAMKK2;CAMKK2;CAMKK2;CAMKK2;CAMKK2
cg14086122	-0.008	0.005	0.164909	RILPL2
cg10052164	-0.003	0.002	0.165213	HCCA2
cg13915676	-0.003	0.002	0.165655	SDCCAG3;SDCCAG3;PMPCA;SDCCAG3
cg18887186	0.004	0.003	0.16592	PPARG;PPARG;PPARG
cg08567000	-0.003	0.002	0.166234	CDSN;PSORS1C1
cg09566331	-0.009	0.006	0.166358	KRTAP5-4;HCCA2;KRTAP5-4
cg20646846	-0.006	0.005	0.166563	HCCA2
cg13442386	-0.001	0.001	0.16666	BTBD9;BTBD9;BTBD9
cg04803994	-0.003	0.002	0.166671	HCCA2;LOC338651;DUSP8
cg11902093	-0.006	0.004	0.16704	HCCA2
cg22982811	0.002	0.001	0.167191	JAZF1
cg07388493	0.007	0.005	0.167217	NDUFS5
cg21863888	-0.007	0.005	0.168082	TCF19;TCF19;CCHCR1
cg17753789	-0.004	0.003	0.168112	ZMIZ1
cg18050521	0.002	0.001	0.168262	TCF19;TCF19
cg20239081	0.003	0.002	0.168614	CAMKK2;CAMKK2;CAMKK2;CAMKK2;CAMKK2;CAMKK2;CAMKK2
cg22186574	-0.003	0.002	0.168617	RREB1;RREB1;RREB1;RREB1
cg04483548	-0.002	0.001	0.169203	THADA;THADA
cg00406211	-0.006	0.005	0.169557	GRK5
cg04932465	-0.003	0.003	0.169924	CAMKK2;CAMKK2;CAMKK2;CAMKK2;CAMKK2;CAMKK2;CAMKK2
cg21628773	-0.004	0.003	0.169991	LAMA1
cg06850651	-0.003	0.002	0.170079	KCNQ1;KCNQ1
cg01641174	-0.003	0.002	0.170302	RCCD1;RCCD1
cg20105848	0.006	0.004	0.170527	DUSP8;HCCA2
cg18784506	-0.004	0.003	0.17071	ARL15
cg01734338	0.002	0.002	0.171735	KCNQ1;KCNQ1
cg17866051	-0.002	0.002	0.171907	SGSM2;SGSM2
cg23447233	-0.005	0.004	0.171928	MAEA;MAEA
cg23802518	-0.002	0.002	0.171979	ZMIZ1;LOC283050;LOC283050;LOC283050
cg22960125	-0.006	0.004	0.171992	RBMS1;RBMS1
cg01106909	0.004	0.003	0.172524	HCCA2;CTSD
cg07105285	0.007	0.005	0.17258	MTNR1B
cg10702283	-0.002	0.002	0.172642	HCCA2
cg00783104	0.006	0.004	0.172794	ANK1;ANK1;ANK1;ANK1;ANK1
cg13572237	-0.004	0.003	0.172954	CARD9;CARD9
cg25059899	0.004	0.003	0.173404	BCL2
cg11854691	-0.005	0.004	0.173451	ARL15
cg22570213	-0.006	0.004	0.173739	RCCD1;RCCD1
cg15920379	0.005	0.003	0.174176	TCF7L2;TCF7L2;TCF7L2;TCF7L2;TCF7L2;TCF7L2
cg13592780	0.001	0.001	0.1742	ADCY5
cg26804387	0.002	0.001	0.174322	CDK2AP1
cg13155295	0.007	0.005	0.174654	HLA-C
cg09084244	-0.046	0.034	0.175225	CDK2AP1
cg05190533	0.003	0.002	0.175537	RPGRIP1L;FTO;RPGRIP1L;FTO
cg12003463	-0.003	0.002	0.175642	ANK1;ANK1;ANK1;ANK1;ANK1;ANK1;ANK1;ANK1
cg24312321	0.003	0.002	0.175709	ZFAND6
cg19274401	0.002	0.002	0.175962	PEPD;PEPD;PEPD
cg17753169	-0.003	0.002	0.176239	ANK1;ANK1;ANK1;ANK1;ANK1;ANK1;ANK1;ANK1
cg03404452	-0.001	0.001	0.176339	HCCA2
cg19261518	0.002	0.002	0.176417	THADA;THADA
cg20229788	0.009	0.007	0.176515	FNDC4;GCKR
cg11524593	-0.003	0.002	0.176564	HCG27
cg27594095	-0.001	0.001	0.176895	PSORS1C1
cg10397322	-0.007	0.005	0.176924	UBE2E2
cg12270129	-0.002	0.002	0.177011	CAMKK2;CAMKK2;CAMKK2;CAMKK2;CAMKK2;CAMKK2;CAMKK2
cg01937842	-0.002	0.002	0.177257	DBNL;DBNL;DBNL
cg13850344	-0.004	0.003	0.177285	P2RX4
cg07729842	0.003	0.002	0.177459	CDK2AP1
cg26369594	-0.008	0.006	0.178295	HCCA2
cg26728427	0.002	0.002	0.17831	KCNQ1;KCNQ1
cg00760729	0.006	0.005	0.17833	RBMS1;RBMS1
cg12609600	0.004	0.003	0.178342	HCCA2;LOC338651
cg07911682	-0.002	0.001	0.178458	FAF1;FAF1
cg07060117	-0.003	0.002	0.178728	CFDP1
cg11321180	0.002	0.001	0.179019	C20orf111
cg03047616	-0.003	0.002	0.179302	DNER
cg04215856	0.003	0.002	0.179434	RREB1;RREB1;RREB1;RREB1
cg01651290	0.006	0.004	0.179564	DUSP8;HCCA2
cg02153339	-0.003	0.002	0.179692	HNF1A
cg11769290	0.002	0.001	0.179797	TCF19;TCF19
cg04413153	0.006	0.005	0.179937	HHEX
cg01469847	-0.005	0.004	0.180103	HCCA2
cg09790512	0.003	0.002	0.180741	MACF1;MACF1
cg09752703	0.002	0.002	0.18091	BCL2;BCL2
cg22191731	0.001	0	0.181236	GATAD2A;GATAD2A
cg11917734	-0.033	0.025	0.181337	HLA-C
cg10567378	-0.002	0.002	0.181757	BTBD9;BTBD9;BTBD9
cg12620935	0.002	0.001	0.18199	ARL15
cg01040649	0.005	0.004	0.182712	ST6GAL1;ST6GAL1;ST6GAL1
cg21307775	-0.001	0.001	0.182809	NOTCH2;NOTCH2
cg23146197	-0.004	0.003	0.182916	HMGA2;HMGA2
cg04678644	0.004	0.003	0.183388	KIF6
cg14439952	0.006	0.005	0.183737	PTPRD;PTPRD
cg14530290	0.004	0.003	0.18407	ZMIZ1
cg16603713	-0.002	0.002	0.184405	NDUFS5
cg13577072	0.003	0.002	0.184444	KCNQ1;KCNQ1OT1;KCNQ1
cg02135083	-0.004	0.003	0.184487	MAEA;MAEA
cg03159124	0.002	0.002	0.184612	LAMA1
cg24807198	0.002	0.002	0.184696	GRK5
cg16656316	-0.005	0.004	0.184738	DNER
cg23158811	-0.002	0.002	0.184796	PBX4
cg25730573	-0.002	0.001	0.184999	BCL2;BCL2
cg05861255	-0.008	0.006	0.185744	RILPL2
cg03422070	0.005	0.003	0.18605	KCNQ1OT1;KCNQ1;KCNQ1
cg07824422	0.003	0.002	0.186211	KCNQ1;KCNQ1
cg13223328	0.003	0.002	0.18633	HCG27
cg19385386	-0.001	0.001	0.186384	PEPD;PEPD;PEPD;PEPD;PEPD;PEPD
cg19793034	-0.002	0.002	0.186637	MAEA;MAEA
cg20170839	0.003	0.003	0.186903	KCNQ1;KCNQ1
cg24960291	-0.005	0.004	0.186951	IGF2BP2;IGF2BP2
cg21334609	0.002	0.001	0.187185	CCHCR1;CCHCR1;CCHCR1
cg27648619	0.003	0.002	0.187187	CAMKK2;CAMKK2;CAMKK2;CAMKK2;CAMKK2;CAMKK2;CAMKK2
cg26102728	-0.005	0.003	0.187215	JAZF1
cg27639569	0.004	0.003	0.187256	JAZF1
cg02512559	0.008	0.006	0.187341	CFDP1
cg01757209	-0.001	0.001	0.187342	RBMS1;RBMS1
cg22755008	0.001	0.001	0.187568	HCCA2
cg23623667	0.003	0.003	0.18765	KCNQ1
cg13060500	-0.004	0.003	0.187752	PSORS1C1;C6orf15
cg03636394	0.003	0.002	0.188072	OASL;OASL
cg01770990	-0.002	0.001	0.188884	SNX17;EIF2B4;EIF2B4;EIF2B4
cg12090740	-0.004	0.003	0.189523	BCL2;BCL2
cg03157115	-0.002	0.001	0.189596	RBMS1;RBMS1
cg16960797	0.004	0.003	0.190248	GRK5
cg19241089	0.006	0.004	0.19036	RBMS1;RBMS1
cg24663090	-0.002	0.002	0.19037	ARL15
cg12470218	0.003	0.003	0.1912	FAF1
cg14406814	-0.004	0.003	0.191926	PTPRD;PTPRD
cg25173341	0.022	0.017	0.192025	KCNQ1;KCNQ1
cg19891728	0.005	0.004	0.192346	ANK1
cg24886632	0.003	0.002	0.192561	QPCTL;QPCTL
cg16609872	-0.004	0.003	0.192636	KCNQ1;KCNQ1
cg09696385	0.003	0.002	0.19298	SND1
cg15155738	-0.001	0.001	0.194106	C12orf43
cg16286055	0.003	0.002	0.19436	JAZF1
cg08598988	0.003	0.002	0.194508	ADCY5
cg20739726	0.003	0.003	0.194631	FAF1
cg03596181	0.001	0.001	0.194829	ANK1
cg11468319	0.002	0.001	0.194948	MAEA;MAEA
cg19016782	0.003	0.002	0.195251	C12orf65;C12orf65
cg07549149	0.003	0.002	0.195265	KCNQ1;KCNQ1
cg20744541	0.002	0.001	0.195281	CCHCR1;CCHCR1;CCHCR1
cg09371281	0.013	0.01	0.195372	PTPRD;PTPRD
cg26438325	-0.003	0.003	0.195711	JAZF1
cg18426345	0.001	0.001	0.195824	GATAD2A
cg24861253	0.002	0.001	0.196071	TCF7L2;TCF7L2;TCF7L2;TCF7L2;TCF7L2;TCF7L2
cg20932516	-0.002	0.002	0.196204	DNER
cg20699737	-0.004	0.003	0.196232	KCNQ1OT1;KCNQ1;KCNQ1
cg09806432	0.005	0.004	0.196852	SGSM2;SGSM2
cg23942526	0.001	0.001	0.197034	JAZF1
cg02370222	0.001	0.001	0.19704	BTBD9;BTBD9
cg02798157	-0.004	0.003	0.197316	KCNQ1OT1;KCNQ1;KCNQ1
cg16519477	-0.002	0.002	0.197597	FAF1
cg00971933	0.001	0.001	0.197694	C20orf111
cg26981306	0.002	0.002	0.197787	KIAA0892
cg18417864	-0.004	0.003	0.197828	HCCA2;LOC338651
cg03130962	0.002	0.001	0.197977	CCHCR1;CCHCR1;CCHCR1
cg10236503	-0.001	0.001	0.19814	FBXW7;FBXW7
cg15993383	0.003	0.002	0.198148	ADCY5
cg01521131	-0.035	0.027	0.198236	HLA-C
cg10773928	-0.001	0.001	0.198374	HCG27
cg25301406	0.001	0.001	0.198465	DNER
cg13024741	-0.006	0.005	0.198571	BTBD9;BTBD9
cg04153489	-0.006	0.005	0.198731	ANK1;ANK1;ANK1;ANK1;ANK1
cg01272940	-0.004	0.003	0.198855	HCCA2;KRTAP5-3
cg25814902	-0.002	0.002	0.199252	INTS8
cg04099091	-0.002	0.001	0.199552	POU5F1
cg08309069	-0.015	0.012	0.199969	HLA-C
cg02782857	0.002	0.002	0.200052	PSORS1C1
cg03668948	0.002	0.001	0.200295	SGSM2;SGSM2
cg21638108	-0.002	0.001	0.200691	KIAA0892;SF4
cg01568124	-0.002	0.002	0.200841	SDCCAG3;SDCCAG3;SDCCAG3;PMPCA
cg01140214	0.003	0.002	0.201204	CCHCR1;CCHCR1;CCHCR1
cg27218978	0.009	0.007	0.201379	MGAT5
cg06106126	-0.003	0.002	0.201909	MTNR1B
cg24273995	0.002	0.002	0.202038	CDKAL1;CDKAL1
cg12262181	-0.002	0.001	0.202182	TCF7L2;TCF7L2;TCF7L2;TCF7L2;TCF7L2;TCF7L2
cg03762820	0.005	0.004	0.202518	THADA;THADA
cg05185584	0.003	0.002	0.202854	KCNJ11;KCNJ11;KCNJ11
cg21150390	-0.005	0.004	0.203469	HCCA2;CTSD
cg04232586	0.003	0.002	0.20352	C8orf38
cg21497082	-0.003	0.002	0.203837	CCHCR1;CCHCR1;CCHCR1
cg05481991	-0.002	0.002	0.203994	HMGA2;RPSAP52;HMGA2
cg21504093	0.002	0.001	0.204223	GCK;GCK;GCK
cg10897866	-0.001	0.001	0.204382	GRK5
cg24597363	0.004	0.003	0.204576	MAEA;MAEA
cg18688392	0.002	0.002	0.20482	ZMIZ1
cg13555519	-0.002	0.002	0.20491	GLIS3
cg02756835	0.002	0.002	0.205793	ATP13A1
cg10699881	-0.001	0.001	0.206079	WFS1;WFS1
cg22513356	-0.001	0.001	0.206155	PEPD;PEPD;PEPD
cg12046314	0.003	0.002	0.20618	BTBD9;BTBD9;BTBD9
cg04909508	0.004	0.003	0.206306	EIF2B4;EIF2B4;SNX17;EIF2B4
cg16460342	-0.005	0.004	0.206814	P2RX4
cg03740025	0.001	0.001	0.206879	SND1
cg21758446	0.004	0.004	0.207272	TSPAN8
cg16412789	-0.001	0.001	0.207558	KCNQ1;KCNQ1
cg19432283	0.002	0.002	0.207833	HCCA2
cg13739115	-0.002	0.002	0.208335	GRK5
cg03477240	-0.003	0.002	0.208391	CDKAL1
cg04765410	0.002	0.001	0.208588	ZMIZ1
cg09154615	0.003	0.002	0.208637	CDK2AP1
cg07965839	-0.002	0.002	0.20919	ZFAND6
cg26906273	-0.007	0.005	0.20936	MACF1
cg09382842	-0.037	0.029	0.209727	HLA-C
cg03269368	0.001	0.001	0.209806	KIAA0892;SF4
cg25741120	0.002	0.001	0.209874	KCNQ1;KCNQ1
cg04748988	-0.002	0.001	0.210129	PPARG;PPARG;PPARG
cg14694075	-0.004	0.003	0.210223	HNF1B;HNF1B
cg24983858	-0.004	0.003	0.210561	ZMIZ1
cg08127080	-0.002	0.002	0.210712	RBMS1;RBMS1
cg17342283	-0.002	0.001	0.210715	SRGN;SRGN
cg26117570	0.005	0.004	0.211486	RBMS1;RBMS1
cg01794802	-0.005	0.004	0.211569	PSORS1C1
cg17405178	0.005	0.004	0.211708	CDKAL1
ch.2.2825309R	-0.001	0.001	0.21176	TMEM163
cg02881430	-0.002	0.001	0.21201	FAH
cg19880722	-0.002	0.002	0.212022	CAMKK2;CAMKK2;CAMKK2;CAMKK2;CAMKK2;CAMKK2;CAMKK2
cg16172026	0.002	0.002	0.212131	MAEA;MAEA
cg01327877	-0.002	0.002	0.212348	GRK5
cg11875582	0.005	0.004	0.212694	KCNQ1;KCNQ1OT1;KCNQ1
cg08650639	-0.002	0.002	0.21317	GRK5
cg15672329	0.003	0.002	0.213532	FCHSD2
cg06758077	-0.002	0.002	0.213811	SNX17
cg09463047	-0.001	0.001	0.213817	HNF1B;HNF1B
cg05321252	0.004	0.003	0.214071	HCCA2
cg19844326	-0.003	0.003	0.214477	ANK1
cg10711022	-0.002	0.002	0.214743	TMEM163
cg02636814	0.002	0.002	0.214754	KIAA0754;MACF1;MACF1;KIAA0754
cg12890691	0.002	0.002	0.214965	HCCA2
cg12632309	-0.004	0.003	0.215066	ST6GAL1;ST6GAL1
cg26085804	0.002	0.002	0.215171	FCHSD2
cg13170728	0.002	0.001	0.215668	RCCD1;RCCD1
cg00502746	0.002	0.002	0.21567	HCCA2
cg02965411	-0.004	0.003	0.215728	TSPAN8
cg12949760	-0.004	0.003	0.216031	KCNQ1;KCNQ1
cg05803237	0.005	0.004	0.216146	MTNR1B
cg17750186	0.002	0.002	0.216247	MAEA;MAEA
cg26984624	0.004	0.003	0.216419	ANK1;ANK1;ANK1;ANK1;ANK1
cg07781848	-0.001	0.001	0.216497	SETD8
cg08630639	0.002	0.002	0.216523	P2RX4
cg07895576	0.002	0.002	0.216648	PPARG;PPARG;PPARG;PPARG
cg25652024	0.003	0.002	0.216998	SND1
cg07514159	-0.003	0.002	0.217178	ZMIZ1
cg27220062	-0.006	0.005	0.217201	RASGRP1;RASGRP1
cg12187567	-0.002	0.002	0.217372	CCNE2
cg06298680	-0.002	0.002	0.217937	GRK5
cg09829457	0.002	0.002	0.21813	ARL15
cg26671281	-0.004	0.003	0.218304	KCNQ1;KCNQ1
cg11574174	-0.028	0.023	0.218323	HLA-C
cg23471348	-0.004	0.003	0.218431	GATAD2A
cg05891181	-0.002	0.002	0.218474	HCG27
cg10601100	0.004	0.003	0.218581	PRICKLE2
cg09087503	0.001	0.001	0.218637	SND1;LRRC4
cg10318661	0.004	0.003	0.218799	GRK5
cg20750528	0.003	0.002	0.218802	HDDC3;UNC45A
cg17133487	0.002	0.002	0.218999	KLHDC5
cg02786025	0.002	0.002	0.2191	ATP13A1
cg18384990	-0.002	0.002	0.219263	HCG27
cg07562888	0.003	0.002	0.219633	ZMIZ1
cg15574895	-0.007	0.005	0.219743	FAF1
cg02339418	0.002	0.001	0.219993	C12orf65;C12orf65
cg10940833	0.003	0.002	0.220069	PSORS1C1;PSORS1C2
cg22746182	0.007	0.005	0.220157	ANK1
cg26709693	-0.001	0	0.220217	MAEA;MAEA
cg17333973	-0.004	0.003	0.22043	KCNQ1;KCNQ1
cg25747190	-0.003	0.002	0.220611	SND1
cg20848979	0.002	0.001	0.220611	HNF4A;HNF4A;HNF4A
cg27536700	-0.011	0.009	0.220634	HCG27
cg09509144	0.002	0.002	0.2207	KCNQ1;KCNQ1
cg09746170	-0.001	0.001	0.220974	IGF2BP2;IGF2BP2
cg02741327	-0.011	0.009	0.220974	TMEM163
cg11194698	0.008	0.007	0.221069	GCK;GCK;GCK
cg20180364	0.004	0.003	0.221127	HHEX
cg11098525	-0.004	0.003	0.221559	MAEA;MAEA
cg10884052	0.003	0.002	0.221667	TMEM163
cg02516189	-0.004	0.004	0.221873	CARD9;CARD9;CARD9;CARD9
cg02916272	0.007	0.006	0.222202	HCCA2;LOC402778
cg14523131	-0.003	0.002	0.222472	INPP5E
ch.1.1249065F	-0.005	0.004	0.222511	MACF1
cg06162030	0.003	0.002	0.222819	ZMIZ1
cg11787907	-0.001	0.001	0.22299	CAMKK2;CAMKK2;CAMKK2;CAMKK2;CAMKK2;CAMKK2;CAMKK2
cg01985446	-0.002	0.002	0.223326	ZMIZ1
cg19415767	0.001	0.001	0.223455	RREB1;RREB1;RREB1;RREB1
cg17752268	-0.004	0.003	0.224137	FAF1
cg09727245	0.001	0.001	0.224418	CDKAL1
cg05303408	-0.004	0.004	0.225728	CDKAL1;CDKAL1
cg08604534	0.003	0.002	0.226517	ANK1
cg09754197	-0.004	0.003	0.226782	RREB1;RREB1;RREB1;RREB1
cg09576978	-0.002	0.002	0.226802	ANK1;ANK1;ANK1;ANK1;ANK1
cg25918267	0.003	0.002	0.227078	HCCA2
cg00487187	0.003	0.003	0.22724	HHEX
cg03660952	0.003	0.003	0.228398	KCNQ1;KCNQ1
cg15333277	0.007	0.006	0.228485	ANK1
cg13491959	0.001	0.001	0.228559	SNAPC4
cg16433258	0.005	0.004	0.228623	LAMA1
cg18511285	-0.002	0.002	0.228921	CCNE2
cg04008557	-0.002	0.002	0.229159	KCNQ1;KCNQ1
cg16328273	-0.002	0.002	0.229306	CCNE2
cg21342785	-0.004	0.003	0.229577	ANK1
cg00500936	0.005	0.004	0.229832	CAMKK2;CAMKK2;CAMKK2;CAMKK2;CAMKK2;CAMKK2;CAMKK2;CAMKK2;CAMKK2;CAMKK2;CAMKK2;CAMKK2;CAMKK2
cg15074690	-0.003	0.002	0.230052	KCNQ1;KCNQ1
cg03780997	-0.003	0.003	0.230054	CCHCR1;CCHCR1;CCHCR1
cg16119852	0.001	0.001	0.230111	FAF1
cg07676920	0.005	0.004	0.230476	PPARG;PPARG;PPARG;PPARG
cg10487853	0.003	0.003	0.230648	FCHSD2
cg08282784	-0.003	0.003	0.230658	C12orf43
cg19643441	0.002	0.002	0.230729	SF4
cg18001722	-0.014	0.012	0.230754	GRK5
cg05287690	-0.002	0.002	0.230972	FBXW7
cg15181393	-0.003	0.002	0.23134	SND1
cg02922289	0.005	0.004	0.23146	YKT6
cg13412852	-0.003	0.003	0.232184	PTPRD;PTPRD
cg23121547	-0.002	0.002	0.232673	HCCA2;LOC338651;DUSP8
cg23497190	-0.002	0.002	0.232819	PSORS1C1;PSORS1C2
cg02773045	-0.002	0.002	0.232983	HCG27
cg17608440	0.001	0	0.234801	TCF7L2;TCF7L2;TCF7L2;TCF7L2;TCF7L2;TCF7L2
cg06964595	-0.003	0.003	0.234916	HCCA2
cg08373904	-0.004	0.003	0.235901	HCCA2
cg17393041	0.002	0.002	0.236661	PRICKLE2
cg04845466	0.009	0.007	0.237269	KRTCAP3;NRBP1;KRTCAP3
cg19211851	-0.002	0.001	0.237484	THADA;THADA
cg24739382	0.001	0.001	0.237831	ANK1;ANK1;ANK1;ANK1;ANK1;ANK1;ANK1;ANK1
cg19410364	0.002	0.002	0.238037	P2RX4
cg00503866	0.005	0.004	0.238486	MACF1
cg02716401	0.001	0.001	0.2386	ANK1
cg01349053	0.003	0.002	0.238724	FBXW7;FBXW7;FBXW7
cg26172342	-0.004	0.004	0.239388	ANK1;ANK1;ANK1;ANK1;ANK1
cg16467465	-0.002	0.002	0.240744	YKT6
cg07072281	0.002	0.002	0.240847	KCNQ1;KCNQ1OT1;KCNQ1
cg08269485	0.01	0.009	0.241415	HCCA2;LOC402778
cg27032957	0.002	0.002	0.241678	HCG27
cg10521852	0.005	0.004	0.242721	LPAR2
cg26586118	0.002	0.002	0.243149	TCF19;TCF19
cg10980495	0.009	0.008	0.243575	HCCA2;CTSD
cg06535308	0.004	0.004	0.244046	ABCC8
cg16235622	-0.001	0.001	0.2443	HCCA2;LOC338651
cg25694807	0.004	0.003	0.24474	RBMS1;RBMS1
cg24385709	0.002	0.002	0.244995	CCHCR1;CCHCR1;TCF19;TCF19;CCHCR1
cg25929976	-0.005	0.004	0.244997	PPARG;PPARG
cg20533485	0.004	0.004	0.245069	ZFAND6
cg27665171	0.001	0.001	0.245425	RASGRP1;RASGRP1
cg01970791	-0.002	0.002	0.24573	IGF2BP2;IGF2BP2
cg22592108	0.004	0.004	0.246421	ARL15
cg20525037	-0.003	0.002	0.247016	PRICKLE2
cg21165793	0.003	0.003	0.247045	TCF19;TCF19
cg25308976	0.002	0.002	0.24727	ABCC8
cg01372898	-0.004	0.004	0.247599	PSORS1C1
cg07764829	0.003	0.003	0.247823	POU5F1;POU5F1
cg02791903	0.003	0.003	0.247957	CCHCR1;CCHCR1;TCF19;TCF19;CCHCR1
cg23430209	-0.001	0.001	0.248269	HCCA2
cg21101298	0.004	0.003	0.248327	PTPRD;PTPRD
cg24094804	-0.001	0.001	0.248712	LPAR2
cg07208565	0.002	0.002	0.248782	UBE2E2
cg19106968	0.004	0.003	0.248887	MGAT5
cg26884837	0.005	0.004	0.248914	KCNQ1;KCNQ1
cg14356440	0.002	0.002	0.249077	MGAT5
cg07748255	-0.007	0.006	0.249688	MAEA;MAEA
cg09511734	-0.002	0.002	0.25004	C8orf38
cg04503093	0.002	0.001	0.250073	SND1
cg26300613	-0.002	0.002	0.250348	C20orf111;C20orf111
cg03030317	0.007	0.006	0.251294	HCG27
cg26929889	-0.001	0.001	0.251513	KCNQ1;KCNQ1
cg15084433	0.002	0.002	0.251571	SND1
cg26109843	0.002	0.002	0.251591	RBMS1;RBMS1
cg20586328	-0.007	0.006	0.251762	KRTAP5-3;HCCA2;KRTAP5-3
cg13618735	-0.001	0.001	0.25182	IGF2BP2;IGF2BP2
cg04902924	0.004	0.003	0.251842	HCCA2;FAM99B
cg06403317	0.002	0.002	0.252121	TCF7L2;TCF7L2;TCF7L2;TCF7L2;TCF7L2;TCF7L2
cg09551160	-0.002	0.002	0.252211	ZMIZ1;ZMIZ1
cg21713522	0.002	0.001	0.253529	JAZF1
cg14621763	0.003	0.002	0.253765	PTPRD;PTPRD
cg25786675	0.002	0.002	0.254043	KCNQ1;KCNQ1
cg26867890	0.003	0.002	0.254656	KIF6
cg15264323	-0.002	0.002	0.255011	GATAD2A
cg14996810	-0.002	0.002	0.25618	HNF1A
cg23057992	0.002	0.002	0.256491	TMEM163
cg26066887	0.002	0.002	0.25655	HCCA2
cg01634153	-0.002	0.002	0.256625	MACF1
cg07437908	-0.002	0.001	0.25694	IGF2BP2;IGF2BP2
cg14114673	0.001	0.001	0.257223	GLIS3;GLIS3
cg01604628	0.002	0.001	0.25748	TCF7L2;TCF7L2;TCF7L2;TCF7L2;TCF7L2;TCF7L2
cg05295286	0.004	0.004	0.257542	RREB1;RREB1;RREB1;RREB1
cg11805472	-0.001	0.001	0.258147	CCHCR1;CCHCR1;TCF19;TCF19;CCHCR1
cg19728223	0.007	0.006	0.258166	KCNQ1;KCNQ1
cg08505228	-0.003	0.003	0.258622	GATAD2A
cg25599673	0.004	0.004	0.258924	ST6GAL1;ST6GAL1;ST6GAL1
cg15562022	0.003	0.002	0.259053	HCG27
cg07304760	-0.024	0.021	0.259444	SND1
cg26768703	0.002	0.002	0.259483	SND1;MIR593
cg12748446	0.001	0.001	0.260745	CCHCR1;CCHCR1;CCHCR1
cg03721657	0.004	0.003	0.260791	HCCA2
cg05191824	0.001	0.001	0.260995	SETD8
cg18412613	-0.002	0.002	0.261004	YKT6
cg26055370	-0.004	0.004	0.261088	RBMS1;RBMS1
cg01964765	-0.002	0.002	0.261614	SETD8
cg14530380	0.002	0.002	0.262183	OGFOD2;ABCB9
cg15931233	0.002	0.002	0.26248	ARL15
cg03551454	0.002	0.001	0.263013	RREB1;RREB1;RREB1;RREB1
cg07241925	0.004	0.003	0.263021	MAEA;MAEA
cg21237268	-0.002	0.002	0.263038	HCG27
cg13615036	-0.001	0.001	0.263291	UNC45A;HDDC3
cg13681142	0.004	0.003	0.263318	C20orf111
cg07021696	0.003	0.003	0.263324	RCCD1;RCCD1
cg22627646	-0.001	0.001	0.263357	FCHSD2
cg07324172	0.008	0.007	0.26349	FBXW7;FBXW7;FBXW7
cg06654118	-0.008	0.007	0.263635	MAEA;MAEA
cg00520393	0.001	0.001	0.263911	SSR1
cg26241460	0.003	0.003	0.264413	HCCA2;LOC402778
cg27095527	-0.002	0.002	0.264773	PPARG;PPARG;PPARG
cg01341572	0.002	0.002	0.265225	HNF1A
cg20651084	-0.001	0.001	0.265456	EIF2B4;EIF2B4;SNX17;EIF2B4;EIF2B4;EIF2B4
cg22563040	-0.002	0.002	0.265567	ARL15
cg16941568	0.005	0.005	0.265644	HCCA2;DUSP8
cg01459673	0.001	0.001	0.26574	CCNE2;CCNE2
cg03303475	0.003	0.003	0.266047	TCF19;TCF19
cg11439186	-0.002	0.002	0.266065	ST6GAL1;ST6GAL1
cg19037388	-0.001	0.001	0.266117	ATP13A1
cg17061505	-0.002	0.002	0.266656	HCCA2;LOC338651
cg03707696	-0.002	0.001	0.266709	ZMIZ1
cg14035368	0.008	0.007	0.267212	CARD9;CARD9;DNLZ
cg13483026	0.004	0.004	0.267453	ADCY5
cg08112740	0.001	0.001	0.267591	SF4
cg13444966	-0.002	0.002	0.267922	KCNQ1;KCNQ1OT1;KCNQ1
cg22892036	0.002	0.002	0.268268	JAZF1
cg19563307	0.002	0.002	0.26831	THADA;THADA
cg19909349	0.003	0.003	0.269487	LAMA1
cg18676491	0.001	0.001	0.269691	TCF7L2;TCF7L2;TCF7L2;TCF7L2;TCF7L2;TCF7L2
cg05685297	0.002	0.002	0.269842	C8orf38
cg17305275	-0.003	0.002	0.27009	KCNQ1;KCNQ1
cg01710897	0.002	0.002	0.270296	RCCD1;RCCD1
cg01086672	0.001	0.001	0.270397	CCHCR1;CCHCR1;CCHCR1
cg23965109	0.002	0.002	0.270444	ST6GAL1;ST6GAL1;ST6GAL1
cg02693150	0.003	0.003	0.270486	C8orf38
cg23505644	0.007	0.006	0.270507	CDSN;PSORS1C1
cg10057033	-0.003	0.003	0.270574	ANK1
cg20272155	0.005	0.005	0.270591	HCCA2;LOC402778
cg01351783	0.002	0.002	0.271454	RREB1;RREB1;RREB1;RREB1
cg06952236	-0.002	0.002	0.272221	RASGRP1;RASGRP1
cg08343042	0.003	0.003	0.27239	TMEM163
cg19084061	0.005	0.005	0.27325	TCF7L2;TCF7L2;TCF7L2;TCF7L2;TCF7L2;TCF7L2
cg11715095	0.001	0.001	0.273407	LPAR2
cg02884346	-0.001	0.001	0.273436	WFS1;WFS1
cg25646046	0.001	0.001	0.273558	FAH
cg00266389	-0.002	0.002	0.274094	KCNQ1;KCNQ1
cg04277993	0.002	0.002	0.274162	MAEA;MAEA
cg07013799	0.002	0.002	0.274184	KCNJ11;KCNJ11
cg01678339	-0.002	0.002	0.27509	IGF2BP2;IGF2BP2
cg05966988	0.002	0.001	0.275113	HCG27
cg14696334	0.008	0.008	0.275362	RCCD1;RCCD1
cg11933232	-0.002	0.002	0.275551	ABCB9;ABCB9;ABCB9
cg24361357	-0.002	0.002	0.275696	RREB1;RREB1;RREB1;RREB1
cg00865774	0.007	0.006	0.276533	RPSAP52;HMGA2;HMGA2
cg22603393	0.001	0.001	0.276737	KIAA0754;MACF1;MACF1
cg22237346	-0.002	0.002	0.277002	ARL6IP4;ARL6IP4;ARL6IP4;ARL6IP4
cg08059189	-0.002	0.002	0.277764	SETD8
cg07235868	0.002	0.002	0.278196	SGSM2;SGSM2
cg13811168	0.003	0.003	0.278364	DUSP8;HCCA2
cg26386189	-0.002	0.002	0.278876	HCCA2;FAM99B
cg15170557	0.002	0.002	0.280026	JAZF1
cg02403541	-0.001	0.001	0.280597	C12orf43;C12orf43
cg08446215	-0.004	0.004	0.280762	KCNQ1OT1;KCNQ1;KCNQ1
cg11015188	-0.002	0.002	0.280817	SETD8
cg11867651	-0.024	0.022	0.280904	HLA-C
cg08894685	-0.002	0.002	0.281067	C12orf65;C12orf65;C12orf65
cg15733068	0.002	0.002	0.281256	ZMIZ1
cg08038037	0.002	0.002	0.28204	HCCA2;CTSD
cg07388806	-0.002	0.001	0.282241	RREB1;RREB1;RREB1;RREB1
cg03658982	-0.003	0.003	0.282502	GRK5
cg08694003	0.006	0.006	0.282565	PSORS1C1
cg03627261	0.004	0.003	0.282704	ARL15
cg18504190	-0.005	0.004	0.283096	HCCA2;KRTAP5-5
cg06161915	0.002	0.002	0.283106	SND1
cg23032416	0.002	0.002	0.283191	RBMS1;RBMS1
cg11055493	0.005	0.004	0.283492	HHEX
cg00533585	-0.002	0.002	0.283873	GRK5
cg03912887	-0.001	0.001	0.283935	RREB1;RREB1;RREB1;RREB1
cg09622121	0.006	0.005	0.284251	HCG27
cg01190171	-0.002	0.001	0.284604	CCHCR1;TCF19;CCHCR1;TCF19;TCF19;CCHCR1;TCF19
cg10039051	-0.002	0.002	0.284617	CDK2AP1
cg18714498	0.003	0.003	0.284689	DNER
cg14392746	-0.003	0.003	0.286073	KCNQ1;KCNQ1OT1;KCNQ1
cg19195609	0.001	0.001	0.286079	ARL6IP4;ARL6IP4;ARL6IP4;ARL6IP4;ARL6IP4;ARL6IP4;ARL6IP4;ARL6IP4
cg19130313	0.002	0.002	0.286365	CDKAL1
cg09336947	0.003	0.002	0.286738	KCNQ1
cg19589919	0.001	0.001	0.287047	TMEM163
cg15303329	-0.005	0.005	0.287162	MAEA;MAEA
cg22914057	-0.002	0.002	0.287177	MAEA;MAEA
cg07372659	-0.003	0.003	0.287263	CDKAL1
cg17518512	0.002	0.001	0.287598	TMEM163
cg07335234	-0.002	0.001	0.287706	SENP2
cg13872627	-0.015	0.014	0.28781	HLA-C
cg08154700	-0.004	0.004	0.287955	HCCA2;LOC338651
cg18603577	0.002	0.002	0.288177	RILPL2
cg02797036	0.002	0.002	0.290239	DBNL;DBNL;DBNL
cg03118430	-0.002	0.002	0.29028	KCNQ1;KCNQ1
cg27619646	0.005	0.005	0.290362	ANK1;ANK1;ANK1;ANK1;ANK1
cg22955497	0.005	0.005	0.290495	CDKAL1
cg09970392	0.002	0.002	0.290861	HLA-C
cg01467630	0.002	0.002	0.291086	HCCA2
cg01181485	-0.003	0.003	0.291325	FBXW7
cg09243909	0.003	0.003	0.291498	FTO
cg20286956	0.005	0.005	0.291544	MACF1
cg19672982	0.002	0.002	0.291616	KCNQ1;KCNQ1OT1;KCNQ1
cg20033256	-0.002	0.002	0.291844	CDK2AP1
cg02595807	-0.003	0.003	0.29189	GATAD2A
cg15842276	0.004	0.004	0.291924	MTNR1B
cg04442328	-0.002	0.002	0.292362	SENP2;SENP2
cg21484863	0.006	0.006	0.292422	CDKAL1
cg10215844	0.002	0.002	0.293841	BTBD9;BTBD9;BTBD9
cg07096901	-0.002	0.002	0.294292	ANPEP
cg22387756	-0.002	0.001	0.294742	HCCA2
cg13384396	-0.004	0.004	0.294815	ADCY5
cg27119222	-0.005	0.004	0.29522	KCNQ1;KCNQ1OT1;KCNQ1
cg15961785	0.001	0.001	0.295705	TSR1;TSR1;SGSM2;SGSM2
cg24685071	0.001	0.001	0.295967	EIF2B4;SNX17;EIF2B4;EIF2B4;EIF2B4
cg12970730	-0.001	0.001	0.296029	PRICKLE2
cg02437766	-0.002	0.002	0.296278	ARL15
cg14571620	-0.002	0.002	0.296501	C12orf65;C12orf65;C12orf65
cg26654807	-0.002	0.002	0.296628	ZMIZ1
cg23338195	-0.005	0.004	0.296764	SLC30A8
cg16476432	-0.014	0.013	0.297214	GCK
cg08966208	0.007	0.007	0.297314	HCCA2;LOC402778
cg19113030	-0.001	0.001	0.29757	RREB1;RREB1;RREB1;RREB1
cg14089425	-0.004	0.004	0.297842	KCNQ1;KCNQ1
cg08588744	-0.002	0.002	0.297906	HCG27
cg03523917	0.004	0.003	0.29793	CDKAL1
cg08467261	-0.001	0.001	0.298033	RPGRIP1L;RPGRIP1L;FTO;FTO
cg03970229	0.005	0.005	0.298205	MTNR1B
cg06640637	0.001	0.001	0.298515	HNF4A;HNF4A;HNF4A
cg23595396	0.008	0.008	0.298886	HCG27
cg07236925	-0.002	0.002	0.298963	RCCD1;RCCD1
cg11585942	0.002	0.002	0.299145	KCNQ1;KCNQ1
cg18299068	-0.005	0.005	0.299299	MAEA;MAEA
cg12495954	-0.002	0.002	0.29966	FTO;RPGRIP1L;RPGRIP1L
cg23019039	-0.003	0.003	0.299716	ARL15;MIR581
cg13898290	-0.002	0.002	0.299793	GRK5
cg04087449	0.006	0.006	0.300148	HCCA2;FAM99A
cg14665389	0.002	0.001	0.300473	TCF7L2;TCF7L2;TCF7L2;TCF7L2;TCF7L2;TCF7L2
cg05251325	-0.001	0.001	0.300544	RASGRP1;RASGRP1
cg26631329	-0.003	0.003	0.300785	GATAD2A
cg04064032	-0.002	0.002	0.301307	TCF7L2;TCF7L2;TCF7L2;TCF7L2;TCF7L2;TCF7L2
cg02867250	-0.002	0.002	0.301892	PSORS1C1;PSORS1C2
cg21062891	0.001	0.001	0.302231	CCHCR1;CCHCR1;CCHCR1
cg25615068	-0.005	0.005	0.302321	C12orf43
cg01287833	-0.002	0.002	0.302512	CCHCR1;CCHCR1;CCHCR1
cg13652841	-0.002	0.002	0.303627	CARD9;CARD9
cg21221108	-0.002	0.001	0.304177	KLHDC5
cg04781075	0.002	0.002	0.30428	RILPL2
cg24680078	-0.002	0.001	0.304299	RREB1;RREB1;RREB1;RREB1
cg12628196	-0.001	0.001	0.304624	SND1;LRRC4
cg11599864	-0.001	0.001	0.304732	BTBD9;BTBD9;BTBD9
cg23597162	-0.003	0.003	0.304942	JAZF1
cg18154117	0.005	0.005	0.305816	MACF1
cg07162571	0.004	0.004	0.306535	ANK1;ANK1;ANK1;ANK1;ANK1
cg15807455	-0.003	0.003	0.306914	TCF7L2;TCF7L2;TCF7L2;TCF7L2;TCF7L2;TCF7L2
cg26992186	0.001	0.001	0.306933	GCK
cg15680707	-0.002	0.002	0.307078	SENP2
cg04724489	0.001	0.001	0.307138	SND1
cg25104621	0.003	0.003	0.307201	HCCA2
cg22240472	0.003	0.003	0.307748	ABCC8
cg10061945	-0.002	0.002	0.307855	HCG27
cg08001742	0.001	0.001	0.307889	CFDP1
cg19324204	0.002	0.001	0.307941	SGSM2;SGSM2
cg05719599	0.002	0.001	0.308605	MAEA;MAEA
cg14078092	-0.002	0.002	0.309122	ARL6IP4;ARL6IP4;OGFOD2;ARL6IP4;ARL6IP4
cg11231977	-0.002	0.002	0.309274	CFDP1
cg15584989	-0.001	0.001	0.309524	MGAT5
cg00294419	-0.002	0.002	0.309634	UBE2E2
cg21351647	-0.002	0.002	0.309782	PSORS1C1
cg07814932	0.003	0.003	0.310293	ADAM30
cg17518348	0.002	0.002	0.310694	HMGA2;HMGA2
cg00836605	-0.002	0.002	0.311133	JAZF1
cg22377814	0.003	0.003	0.311474	JAZF1
cg02954711	0.001	0.001	0.311616	HCCA2;LOC338651
cg09405380	0.003	0.003	0.311743	PBX4
cg10427868	0.002	0.002	0.311971	ZMIZ1
cg01803238	-0.001	0.001	0.312938	BCL2;BCL2
cg09760081	-0.002	0.002	0.313327	TCF7L2;TCF7L2;TCF7L2;TCF7L2;TCF7L2;TCF7L2
cg11410912	-0.002	0.002	0.313402	SNX17;EIF2B4;EIF2B4;EIF2B4
cg18008372	-0.002	0.002	0.313837	LAMA1
cg09494573	-0.002	0.002	0.314583	CDKAL1;CDKAL1
cg26958924	0.002	0.002	0.314692	WFS1;WFS1
cg20236013	0.003	0.003	0.314696	UBE2E2
cg27085265	0.001	0.001	0.314784	MPHOSPH9
cg05576949	0.005	0.005	0.314822	IGF2BP2;IGF2BP2
cg19010396	-0.002	0.002	0.315064	KIAA0892;SF4
cg15622989	-0.005	0.005	0.315476	SENP2
cg25584668	-0.006	0.006	0.316249	PSORS1C1
cg03820779	0.002	0.002	0.316592	KCNQ1;KCNQ1
cg04262197	-0.002	0.002	0.316745	CFDP1
cg13446863	0.002	0.002	0.317212	CARD9;CARD9;DNLZ
cg10511332	-0.004	0.004	0.317305	FAF1
cg01815150	-0.003	0.003	0.317391	SENP2;SENP2
cg25372568	0.001	0.001	0.317674	ST6GAL1;ST6GAL1;ST6GAL1;ST6GAL1
cg01735101	-0.002	0.002	0.31789	ATP13A1
cg17319374	0.003	0.003	0.318457	TMEM163
cg18430314	-0.002	0.002	0.318701	ATP13A1
cg05670240	-0.002	0.002	0.318879	TMEM163
cg02247838	0.003	0.003	0.318937	CCHCR1;CCHCR1;CCHCR1
cg11468993	-0.005	0.005	0.318939	CDSN;PSORS1C1
cg09854317	0.004	0.004	0.318967	CDK2AP1
cg05659651	-0.005	0.005	0.319592	RREB1;RREB1;RREB1;RREB1
cg26244531	0.001	0.001	0.319925	HCCA2;LOC338651
cg11722249	0.002	0.002	0.32018	GATAD2A
cg16445842	-0.002	0.002	0.320192	BCL2;BCL2
cg13808979	-0.006	0.006	0.320406	PSORS1C1
cg11542165	-0.001	0.001	0.320435	HNF4A;HNF4A;HNF4A;HNF4A;HNF4A;HNF4A;HNF4A;HNF4A;HNF4A
cg01368872	-0.001	0.001	0.320586	RCCD1;RCCD1;RCCD1;RCCD1
cg18473642	0.002	0.002	0.320661	ABCB9;ABCB9;ABCB9
cg05985767	-0.003	0.003	0.320931	ANPEP
cg15982299	-0.001	0.001	0.320989	PSORS1C1
cg11907607	-0.002	0.002	0.320997	LAMA1
cg07121640	-0.001	0.001	0.32132	SENP2
cg20173170	-0.006	0.006	0.321846	TCF19;TCF19;CCHCR1
cg10647991	0.002	0.002	0.322778	TCF19;TCF19
cg06522946	0.003	0.003	0.322802	DNER
cg20383654	-0.003	0.003	0.323826	NDUFS5
cg07533533	-0.004	0.004	0.324098	ANK1;ANK1;ANK1;ANK1;ANK1
cg27127492	-0.004	0.004	0.324291	C8orf38
cg25422880	-0.003	0.003	0.324444	TMEM163
cg17378114	-0.002	0.002	0.324496	ZMIZ1
cg25043378	0.003	0.004	0.324988	ANK1;ANK1;ANK1;ANK1;ANK1;ANK1;ANK1;ANK1
cg04844995	0.001	0.001	0.325267	CDK2AP1
cg26896748	-0.001	0.001	0.326203	KCNQ1;KCNQ1
cg22871962	-0.001	0.001	0.326513	RILPL2;RILPL2
cg14737332	0.003	0.003	0.326666	TCF7L2;TCF7L2;TCF7L2;TCF7L2;TCF7L2;TCF7L2
cg08352268	0.005	0.005	0.326831	SLC16A11
cg02851793	-0.002	0.002	0.326913	SRGN
cg07759223	-0.003	0.003	0.32699	ANK1;ANK1;ANK1;ANK1;ANK1
ch.6.949970F	-0.002	0.002	0.326992	BTBD9;BTBD9;BTBD9
cg00092551	0.001	0.001	0.327231	SND1
cg21793948	0.001	0.001	0.327263	BCL2;BCL2
cg02663496	0.002	0.002	0.327514	PSORS1C1;PSORS1C2
cg11795262	-0.002	0.002	0.327527	GATAD2A
cg13609385	-0.004	0.004	0.327632	ANK1;ANK1;ANK1;ANK1;ANK1
cg04418434	0.003	0.003	0.327752	RREB1;RREB1;RREB1;RREB1
cg14283380	-0.002	0.002	0.328294	HHEX
cg05109791	0.002	0.002	0.328523	GLIS3;GLIS3
cg09329266	-0.005	0.005	0.328768	TCF19;TCF19;CCHCR1
cg10470489	-0.002	0.002	0.329284	ANK1
cg03424602	0.002	0.002	0.329356	CAMKK2;CAMKK2;CAMKK2;CAMKK2;CAMKK2;CAMKK2;CAMKK2
cg10390926	0.002	0.002	0.330459	NOTCH2
cg10236790	-0.002	0.002	0.330606	HCG27
cg01693193	-0.002	0.002	0.331002	KCNQ1;KCNQ1OT1;KCNQ1
cg20276114	-0.002	0.002	0.331441	ATP13A1
cg14729344	0.004	0.004	0.331704	GRK5
cg13096721	0.005	0.005	0.332274	FAF1
cg14899145	-0.002	0.002	0.332843	MAEA;MAEA
cg03822159	0.001	0.001	0.332892	SETD8
cg04384112	-0.009	0.01	0.333088	CFDP1
cg18852574	0.001	0.002	0.333852	RBMS1;RBMS1
cg06552366	0.003	0.003	0.333916	RBMS1;RBMS1
cg00754604	0.004	0.004	0.33474	RBMS1;RBMS1
cg06800840	-0.003	0.003	0.335132	OASL;OASL
cg03275851	-0.002	0.003	0.335227	IGF2BP2;IGF2BP2
cg20688651	0.005	0.005	0.335396	HMGA2;RPSAP52;HMGA2
cg18581355	0.002	0.002	0.33562	ARL15
cg24776736	0.005	0.005	0.335737	HMGA2
cg20755820	-0.003	0.003	0.336009	DNER
cg00107603	-0.002	0.002	0.336482	GATAD2A
cg18573544	-0.001	0.001	0.336888	BTBD9;BTBD9
cg15520477	0.002	0.002	0.338058	PEPD;PEPD;PEPD
cg12350407	0.002	0.002	0.33856	KIF6
cg06480138	0.001	0.002	0.33882	HDDC3;UNC45A;UNC45A
cg12141659	0.002	0.002	0.33885	KCNQ1;KCNQ1
cg26566189	0.02	0.02	0.339022	PSORS1C1
cg13749266	-0.004	0.004	0.339171	GLIS3;GLIS3
cg16236157	0.002	0.002	0.340134	THADA;THADA
cg26695784	-0.003	0.003	0.340297	FTO
cg07459489	-0.002	0.002	0.341998	SLC30A8
cg23065768	0.006	0.006	0.343023	KCNJ11
cg19053664	-0.001	0.001	0.343735	THADA;THADA;THADA
cg26190483	0.001	0.001	0.343831	KCNQ1;KCNQ1OT1;KCNQ1
cg04546747	0.002	0.002	0.343853	CTSD;HCCA2
cg13071812	-0.002	0.002	0.344053	KCNQ1
cg11297256	0.004	0.004	0.34426	KCNQ1;KCNQ1OT1;KCNQ1
cg26426437	-0.004	0.004	0.344538	CAMKK2;CAMKK2;CAMKK2;CAMKK2;CAMKK2;CAMKK2;CAMKK2
cg03450829	-0.002	0.003	0.344948	HCCA2
cg23806727	0.002	0.003	0.344958	MGAT5
cg14384214	0.002	0.002	0.345753	KCNQ1;KCNQ1
cg10876628	0.003	0.003	0.345813	FCHSD2
cg13083810	0.002	0.002	0.345846	POU5F1
cg20679052	-0.002	0.002	0.34623	ZMIZ1
cg17897352	0.001	0.002	0.346327	GRK5
cg06881186	-0.001	0.002	0.346795	BCL2;BCL2
cg05076253	0.001	0.001	0.347358	SSR1
cg05031424	0.002	0.002	0.347852	SLC16A11
cg06179469	-0.001	0.001	0.349192	RBMS1;RBMS1
cg06185204	-0.002	0.002	0.350193	ZFAND6
cg07440278	0.002	0.002	0.350206	HCCA2
cg00550747	0.001	0.001	0.350212	LOC151162;MGAT5
cg07592519	0.001	0.001	0.350438	KCNQ1;KCNQ1
cg07168930	0.002	0.002	0.350609	TCF7L2;TCF7L2;TCF7L2;TCF7L2;TCF7L2;TCF7L2
cg07680965	0.004	0.005	0.351155	ANK1;ANK1;ANK1;ANK1;ANK1
cg21090344	-0.003	0.003	0.351423	SLC16A11
cg10101600	0.003	0.003	0.351679	THADA;THADA
cg25652821	-0.001	0.002	0.351705	ZMIZ1
cg10094358	-0.005	0.005	0.352236	TCF19;TCF19;CCHCR1
cg06485603	0.004	0.004	0.352238	KCNQ1;KCNQ1
cg22235600	-0.002	0.002	0.352259	SGSM2;SGSM2
cg07422345	-0.002	0.002	0.35226	LOC80054;CEBPA
cg20185145	-0.001	0.002	0.352731	RREB1;RREB1;RREB1;RREB1
cg09019648	0.001	0.001	0.352875	MACF1
cg04518972	0.002	0.002	0.352898	UBE2E2
cg16130019	0.003	0.003	0.352947	JAZF1
cg05940703	-0.003	0.003	0.353023	SLC16A11;SLC16A11
cg22198603	0.005	0.005	0.353245	BTBD9;BTBD9;BTBD9
cg14282440	0.001	0.001	0.353328	EIF2B4;SNX17;EIF2B4;EIF2B4
cg13241740	0.001	0.002	0.354074	TCF7L2;TCF7L2;TCF7L2;TCF7L2;TCF7L2;TCF7L2
cg02802391	-0.005	0.006	0.354493	HMGA2
cg06047655	-0.002	0.002	0.354886	THADA;THADA
cg08365112	0.002	0.002	0.355068	HCCA2
cg05052888	-0.002	0.002	0.355298	GLIS3
cg10538146	0.003	0.003	0.355324	KLHDC5
cg02959070	-0.002	0.002	0.355717	ZFAND6
cg00586909	-0.003	0.003	0.355765	CDKAL1
cg20347648	0.001	0.001	0.356047	TCF19;TCF19
cg18458431	0.004	0.004	0.356112	LPAR2
cg24050112	-0.001	0.002	0.356373	PBX4
cg08160246	0.002	0.002	0.356405	KCNQ1;KCNQ1OT1;KCNQ1
cg04563215	0.002	0.002	0.35726	MACF1
cg08359167	-0.002	0.002	0.357382	KCNQ1OT1;KCNQ1;KCNQ1
cg05562419	-0.002	0.002	0.357804	SNAPC4
cg07106432	-0.001	0.001	0.358006	SNX17;EIF2B4;SNX17;EIF2B4;EIF2B4
cg12345672	0.002	0.002	0.358082	SND1
cg24902461	-0.004	0.005	0.358404	GRK5
cg26740525	0.002	0.002	0.358902	RREB1;RREB1;RREB1;RREB1
cg15344021	-0.001	0.002	0.358935	TSR1;TSR1;SGSM2;SGSM2
cg26461140	0.003	0.003	0.359543	FCHSD2
cg05294431	-0.003	0.003	0.359563	ANK1;ANK1;ANK1;ANK1;ANK1
cg22250145	-0.002	0.002	0.359668	FCHSD2;FCHSD2
cg11886949	-0.002	0.002	0.359842	ABCC8
cg24128389	0.005	0.005	0.359912	ANK1;ANK1;ANK1;ANK1;ANK1
cg17227621	0.001	0.002	0.360079	KCNQ1;KCNQ1
cg24810144	0.001	0.001	0.360246	HCCA2
cg23276187	-0.001	0.001	0.360375	TSR1;TSR1;SGSM2;SGSM2
cg14400528	-0.002	0.002	0.360861	HNF1A
cg09652964	-0.003	0.003	0.361048	HCCA2
cg27655671	-0.002	0.003	0.361075	BTBD9;BTBD9;BTBD9
cg07936037	0.001	0.001	0.361421	SSR1
cg17255148	0.002	0.002	0.361698	KCNQ1;KCNQ1
cg26522946	-0.002	0.002	0.361947	SRGN
cg18234011	-0.002	0.003	0.362494	IGF2BP2;IGF2BP2
cg16003390	-0.002	0.002	0.362556	BCL2;BCL2
cg20894884	0.001	0.001	0.362578	RREB1;RREB1;RREB1;RREB1
cg09671109	-0.001	0.001	0.363949	RBMS1;RBMS1;RBMS1;RBMS1
cg02276695	-0.002	0.002	0.364122	ATP13A1
cg10875454	0.001	0.001	0.364959	SSR1
cg04305062	-0.003	0.003	0.36552	KIF6
cg07568313	0.002	0.002	0.366097	NOTCH2
cg12630461	0.008	0.009	0.366294	RCCD1;RCCD1
cg12555879	-0.002	0.002	0.366294	HCG27
cg00714672	0.004	0.004	0.367109	FTO
cg10376598	0.001	0.001	0.36716	LPAR2
cg25204743	0.003	0.003	0.367412	KCNQ1;KCNQ1OT1;KCNQ1
cg24997562	-0.001	0.001	0.368382	OASL;OASL
cg08259526	-0.002	0.002	0.36841	MACF1
cg06544369	0.001	0.001	0.368424	THADA;THADA
cg04555966	-0.006	0.007	0.369002	GCK;GCK;GCK
cg00528572	-0.008	0.009	0.369244	MTNR1B
cg06136702	-0.004	0.004	0.369302	PSORS1C1;PSORS1C1
cg03812172	0.019	0.022	0.36972	GCK;GCK;GCK
cg08219099	0.001	0.002	0.369963	MAEA;MAEA
cg16778148	0.002	0.002	0.36997	KCNQ1;KCNQ1
cg04285177	-0.002	0.002	0.370056	INPP5E
cg09518720	-0.005	0.005	0.370097	KCNQ1OT1;KCNQ1;KCNQ1
cg18724928	-0.005	0.005	0.370326	UNC45A
cg03880216	-0.006	0.007	0.370392	PSORS1C1
cg26105227	-0.005	0.005	0.370496	ABCC8
cg20768429	0.002	0.002	0.371131	KCNQ1;KCNQ1
cg06349851	0.001	0.001	0.37229	PRICKLE2
cg11032188	-0.001	0.002	0.372349	FAH
cg12433386	-0.003	0.003	0.372983	KCNQ1OT1;KCNQ1;KCNQ1
cg07003739	-0.002	0.003	0.37305	KCNQ1;KCNQ1
cg26697310	0.002	0.002	0.373056	ANK1;ANK1;ANK1;ANK1;ANK1
cg00357273	0.003	0.004	0.373309	POU5F1
cg26251909	-0.001	0.001	0.37332	KIAA0754;MACF1;MACF1
cg25941154	-0.002	0.002	0.373376	JAZF1
cg11096000	0.001	0.001	0.373767	KCNQ1;KCNQ1
cg13285862	-0.003	0.003	0.373911	CAMKK2;CAMKK2;CAMKK2;CAMKK2;CAMKK2;CAMKK2;CAMKK2;CAMKK2;CAMKK2;CAMKK2;CAMKK2;CAMKK2;CAMKK2
ch.6.751103R	-0.002	0.002	0.374184	CCHCR1;CCHCR1;CCHCR1
cg22288577	0.001	0.001	0.374571	RCCD1;RCCD1
cg27388462	-0.001	0.002	0.374651	POU5F1
cg11748127	-0.002	0.002	0.374742	BTBD9;BTBD9
cg11742898	0.002	0.002	0.374852	C7orf54;SND1
cg09979989	-0.001	0.002	0.374935	SGSM2;SGSM2
cg03813215	-0.002	0.002	0.375099	BCL2;BCL2
cg00314029	-0.003	0.004	0.375178	RBMS1;RBMS1
cg07278158	0.002	0.002	0.375358	CCHCR1;CCHCR1;CCHCR1
cg13550432	-0.004	0.005	0.375966	KIAA0892
cg26547719	-0.002	0.002	0.376102	KCNQ1OT1;KCNQ1;KCNQ1
cg19058734	0.001	0.002	0.376698	YKT6
cg13294487	0.001	0.001	0.377116	SND1
cg25476312	0.001	0.001	0.377215	TMEM163
cg20925482	0.001	0.002	0.377397	C20orf111
cg02263438	0.002	0.002	0.377433	HCG27
cg00689492	-0.006	0.006	0.377505	MAEA;MAEA
cg13863638	0.002	0.002	0.377675	RREB1;RREB1;RREB1;RREB1
cg26738916	0.001	0.001	0.377697	CCHCR1;CCHCR1;TCF19;TCF19;CCHCR1;CCHCR1
cg09459272	0.001	0.001	0.377913	ATP13A1
cg08335245	-0.001	0.001	0.377929	YKT6;YKT6
cg17229197	0.002	0.002	0.378387	KCNQ1;KCNQ1
cg02642561	0.003	0.004	0.378473	FTO
cg21987356	0.001	0.001	0.378608	GCK;GCK;GCK
cg22402850	-0.003	0.003	0.378624	PSORS1C1
cg25229157	-0.002	0.002	0.3788	FAF1
cg15651941	0.003	0.004	0.379055	KCNQ1OT1;KCNQ1;KCNQ1
cg10274364	-0.001	0.001	0.37982	MAEA;MAEA
cg12771717	0.006	0.007	0.380401	HCG27
cg00872676	0.002	0.002	0.380735	SND1;MIR593
ch.12.2515819F	0.004	0.005	0.381422	HNF1A
cg06856840	-0.003	0.003	0.38151	FAH
cg23514324	-0.002	0.002	0.38181	PPARG;PPARG;PPARG
cg21480646	0.001	0.001	0.381965	ZFAND6
cg21263890	-0.001	0.001	0.382268	C20orf111
cg26642667	-0.002	0.002	0.38229	SND1;SND1
cg09474589	0.001	0.002	0.382809	DNER
cg02148222	0.003	0.003	0.382869	ST6GAL1;ST6GAL1
cg12616926	-0.001	0.001	0.383356	RBMS1;RBMS1
cg08894480	0.002	0.003	0.383793	ANK1
cg01954353	-0.001	0.001	0.3838	RILPL2;RILPL2
cg02035603	-0.001	0.002	0.383856	ARL15
cg26745520	0.001	0.001	0.383932	GRK5
cg15243024	0.001	0.001	0.384506	NRBP1;NRBP1
cg25306939	0.003	0.004	0.384661	KCNQ1OT1;KCNQ1;KCNQ1
cg13848405	-0.001	0.002	0.385542	PTPRD;PTPRD;PTPRD;PTPRD;PTPRD;PTPRD
cg18998321	-0.007	0.008	0.38575	LAMA1
cg09439192	-0.004	0.004	0.386799	SLC30A8
cg24861399	0.014	0.016	0.387075	MGAT5
cg18097532	0.003	0.003	0.387287	ABCC8
cg24382680	0	0.001	0.388175	ZFAND6
cg02887458	-0.005	0.006	0.388309	GATAD2A
cg10169515	-0.007	0.008	0.389097	MPHOSPH9
cg20108872	0.002	0.002	0.389106	SND1
cg12321669	-0.011	0.013	0.389321	HLA-C
cg02335804	-0.002	0.003	0.389806	HNF1B;HNF1B
cg05898618	0.006	0.007	0.389833	KCNQ1;KCNQ1
cg09856153	0	0.001	0.390159	MAEA;MAEA
cg02097203	0.002	0.002	0.390411	KCNQ1;KCNQ1
cg05973401	0.001	0.001	0.391377	ABCB9;ABCB9;ABCB9
cg00160818	-0.001	0.001	0.391478	CCHCR1;TCF19;CCHCR1;TCF19;TCF19;CCHCR1;TCF19
cg19306047	0.001	0.001	0.391572	LPAR2
cg20584157	-0.002	0.002	0.391906	PRICKLE2
cg20737909	-0.004	0.005	0.39193	HCCA2
ch.6.952513R	0.002	0.002	0.392236	BTBD9;BTBD9;BTBD9
cg00625110	0.005	0.005	0.392678	FTO
cg06712651	-0.004	0.005	0.392717	HMGA2
cg04716021	-0.002	0.002	0.392723	ZMIZ1
cg27573591	-0.001	0.001	0.392874	SND1;LRRC4
cg12083291	0.001	0.001	0.392927	THADA;THADA
cg23430545	-0.003	0.003	0.393213	BTBD9;BTBD9;BTBD9
cg19788934	0.002	0.003	0.394015	C12orf43
cg25147351	0.001	0.002	0.394031	HCCA2
cg07640406	-0.002	0.002	0.394065	KCNQ1;KCNQ1
cg07050626	-0.003	0.003	0.394742	HCCA2
cg05727149	0.003	0.003	0.395799	CFDP1
cg18533466	-0.001	0.001	0.395971	RREB1;RREB1;RREB1;RREB1;RREB1
cg01435196	-0.002	0.003	0.396393	VASP
cg14841514	-0.002	0.003	0.39645	ZMIZ1
cg06792186	0.005	0.006	0.397025	C7orf54;SND1
cg16739686	-0.004	0.004	0.397175	KCNQ1OT1;KCNQ1;KCNQ1
cg06652085	0.002	0.003	0.397561	TCF19;TCF19
cg08726999	0.002	0.002	0.397705	C12orf43
cg13806964	-0.001	0.002	0.397917	HCG27
cg19506623	-0.001	0.002	0.398006	RBMS1;RBMS1
cg14462686	0.003	0.004	0.398026	GLIS3
cg05453932	-0.001	0.002	0.398321	BTBD9;BTBD9;BTBD9
cg14362428	-0.001	0.001	0.398333	CCHCR1;CCHCR1;CCHCR1
cg20689054	-0.002	0.002	0.398399	FBXW7
cg23884626	-0.001	0.001	0.398519	CCHCR1;CCHCR1;TCF19;TCF19;CCHCR1
cg12483813	0.002	0.002	0.399079	FCHSD2
cg20385461	0.004	0.004	0.399426	RBMS1;RBMS1
cg26524638	0.001	0.002	0.400682	KCNQ1;KCNQ1
cg06554062	-0.002	0.002	0.400736	GATAD2A
cg12439423	0.002	0.002	0.400807	ANK1;ANK1;ANK1;ANK1;ANK1;ANK1;ANK1;ANK1;ANK1;ANK1;ANK1
cg00033334	0.001	0.001	0.401075	SETD8
cg15348274	-0.004	0.005	0.401077	ABCB9;ABCB9;ABCB9
cg13784866	0.001	0.001	0.401528	CARD9;CARD9
cg07174182	0.006	0.007	0.401764	FAF1
cg02652369	0.001	0.002	0.402208	CCHCR1;CCHCR1;CCHCR1
cg04939480	-0.002	0.003	0.402985	HMGA2;HMGA2
cg03462733	-0.001	0.002	0.403439	FAH
cg17350720	0.001	0.001	0.403764	RASGRP1;RASGRP1
cg23056966	-0.002	0.002	0.403779	HDDC3;UNC45A
cg00720066	-0.001	0.001	0.404334	QPCTL;QPCTL;SNRPD2;SNRPD2
cg24899545	0.003	0.004	0.4048	RREB1;RREB1;RREB1;RREB1
cg12605157	-0.002	0.003	0.405239	CARD9;CARD9
cg04719766	0.001	0.001	0.405573	KCNQ1;KCNQ1
cg10794439	-0.001	0.002	0.405686	ANK1;MIR486;ANK1;ANK1;ANK1;ANK1;ANK1;ANK1;ANK1
cg07480640	0.004	0.005	0.405963	PRICKLE2
cg02583183	-0.003	0.004	0.40599	CFDP1
cg13577075	-0.001	0.001	0.406069	ABCB9;ABCB9;ABCB9
cg05696406	0.001	0.001	0.406666	SNX17
cg17130567	0.002	0.003	0.40762	HMGA2;RPSAP52;HMGA2
cg27292099	-0.002	0.002	0.407726	MACF1;MACF1
cg14678084	0.001	0.001	0.407922	SND1
cg05877143	-0.002	0.002	0.408372	BCL2;BCL2
cg19366652	0.001	0.001	0.408684	RREB1;RREB1;RREB1;RREB1;RREB1
cg16374411	0.004	0.004	0.408796	SLC16A11
cg01931028	0.001	0.001	0.408941	MAEA;MAEA
cg26343298	0.004	0.005	0.40916	TP53INP1;TP53INP1
cg10687642	-0.001	0.001	0.409236	C12orf65;C12orf65
cg26902557	0.003	0.004	0.409534	DUSP8;HCCA2
cg16909109	-0.003	0.004	0.40954	KIF6
cg03030994	-0.002	0.002	0.409661	KCNQ1;KCNQ1
cg09197492	-0.002	0.002	0.409988	KCNQ1;KCNQ1
cg19764489	0.003	0.003	0.410014	KCNQ1;KCNQ1
cg19379721	-0.002	0.003	0.410752	LPAR2
cg27050114	-0.001	0.002	0.410782	KCNQ1;KCNQ1
cg16448126	0.001	0.001	0.411366	RILPL2
cg14351425	0.005	0.006	0.411393	GRK5
cg09405169	0.001	0.002	0.411697	PPARG;PPARG;PPARG
cg11064206	-0.001	0.001	0.412155	OGFOD2;ABCB9;ABCB9;OGFOD2
cg16599007	0.002	0.003	0.412668	P2RX4
cg19639560	0.004	0.005	0.413626	SLC16A11
cg00421164	0.002	0.003	0.413977	RREB1;RREB1;RREB1;RREB1
cg10699496	0.002	0.002	0.414151	ADCY5
cg14341467	-0.002	0.003	0.414181	GRK5
cg11571453	0.002	0.002	0.41454	MAEA;MAEA
cg23040992	-0.002	0.002	0.414632	KCNQ1;KCNQ1
cg14325649	0.003	0.003	0.415063	RBMS1;RBMS1
cg04530345	0.001	0.001	0.415081	ARL15
cg13996514	0.001	0.002	0.415354	GRK5
cg14231987	0.001	0.001	0.415409	LOC80054;CEBPA
cg13706613	0.001	0.002	0.415563	INPP5E
cg08340524	0.001	0.001	0.416272	PEPD;PEPD;PEPD
cg23721088	-0.002	0.002	0.416742	ZMIZ1
cg19525495	0.001	0.002	0.417079	HCCA2
cg02180189	-0.002	0.003	0.418038	KCNQ1;KCNQ1OT1;KCNQ1
cg20218237	-0.001	0.001	0.418313	SND1
cg02030141	0.003	0.004	0.418609	FAF1
cg01802687	0.001	0.002	0.41876	MAEA;MAEA
cg15026574	-0.002	0.002	0.419073	ST6GAL1;ST6GAL1
cg20902566	0.001	0.001	0.419424	JAZF1
cg13405222	0.001	0.002	0.419516	CDKAL1
cg05878630	-0.005	0.006	0.41983	HDDC3;UNC45A
cg01394199	-0.001	0.002	0.420074	HNF1A
cg00290758	-0.004	0.006	0.42013	GRK5
cg00001582	0.003	0.003	0.420392	LOC283050;LOC283050;LOC283050;ZMIZ1
cg02488653	0.002	0.003	0.420396	HCCA2
cg11312674	0.001	0.002	0.420442	GRK5
cg03131767	0.002	0.002	0.420544	ABCB9;ABCB9;ABCB9
cg04938738	-0.004	0.004	0.420838	HCCA2
cg11420667	0.004	0.005	0.421435	HCCA2
cg26645780	-0.001	0.002	0.421515	NRBP1
cg26349672	-0.001	0.001	0.42155	KIAA0754;MACF1;MACF1
cg09904051	-0.003	0.003	0.421737	POU5F1
cg11609344	-0.001	0.001	0.422275	YKT6
cg13645409	0.002	0.002	0.42228	SRGN
cg25010444	-0.001	0.002	0.422514	C12orf65;C12orf65
cg26364899	-0.002	0.002	0.422578	PPARG;PPARG;PPARG
cg04044526	-0.001	0.001	0.422889	EIF2B4;EIF2B4;SNX17;EIF2B4;EIF2B4;EIF2B4
cg22110973	-0.005	0.006	0.424715	RCCD1;RCCD1
cg08240778	-0.005	0.006	0.424749	HCCA2;KRTAP5-4
cg14491482	0.001	0.001	0.424812	GRK5
cg05522554	-0.001	0.002	0.425597	ANK1;ANK1;ANK1;ANK1;ANK1
cg01437571	0.002	0.003	0.426198	CEBPA;CEBPA
cg08786207	-0.001	0.001	0.426449	ANK1;ANK1;ANK1;ANK1;ANK1
cg01860054	0.001	0.002	0.42659	MAEA;MAEA
cg09230154	0.001	0.002	0.426646	MACF1;MACF1
cg00315936	-0.002	0.003	0.426805	SND1
cg14099293	-0.001	0.002	0.426879	BTBD9;BTBD9
cg21645070	-0.001	0.002	0.427052	SETD8
cg16589807	0.001	0.001	0.427141	CFDP1
cg08355568	-0.001	0.001	0.427202	RREB1;RREB1;RREB1;RREB1;RREB1;RREB1;RREB1
cg09337049	0.003	0.004	0.427732	GRK5
cg26438846	0.002	0.002	0.428146	KCNQ1;KCNQ1
cg04119303	0.002	0.003	0.428181	HCCA2
cg15645685	-0.005	0.007	0.428379	PBX4
cg15022880	-0.003	0.004	0.428994	MGAT5
cg11963430	0.001	0.001	0.429776	PBX4
cg18172516	0.017	0.022	0.429857	RBMS1;RBMS1
cg12134754	-0.002	0.002	0.429859	HNF1B;HNF1B
cg24583287	0.001	0.001	0.430664	CCHCR1;CCHCR1;CCHCR1
cg09740775	0.001	0.002	0.430736	VPS33B
cg08439728	-0.001	0.002	0.430768	PSORS1C1
cg09577083	0.002	0.003	0.431147	WFS1;WFS1
cg18515868	0.003	0.004	0.431618	MAEA;MAEA
cg25513073	0.002	0.002	0.431845	KCNQ1;KCNQ1
cg24331963	-0.001	0.001	0.432203	CDSN;PSORS1C1
cg24110389	0	0	0.433617	JAZF1
cg00283576	-0.003	0.003	0.433692	KCNQ1
cg10099799	0.003	0.003	0.433727	LOC80054;CEBPA
cg25356611	0.003	0.004	0.434662	HCCA2
cg13474124	0.002	0.002	0.434809	ADAM30
cg01012244	0.001	0.002	0.434934	SND1
cg12992720	-0.001	0.002	0.434972	LPAR2
cg14965722	0.002	0.003	0.435393	DNER
cg05125641	0.002	0.002	0.436076	KCNQ1;KCNQ1
cg25311466	-0.002	0.003	0.43612	WFS1;WFS1
cg26745757	-0.002	0.002	0.436519	HCCA2
cg01703086	-0.001	0.001	0.436727	HCCA2;KRTAP5-6
cg15706250	0.004	0.005	0.436848	ANK1;ANK1;ANK1;ANK1;ANK1
cg12277798	-0.002	0.003	0.437126	THADA;THADA
cg24431586	-0.002	0.002	0.437189	RBMS1;RBMS1
cg02021157	0.002	0.003	0.437231	KCNQ1;KCNQ1
cg23865980	0.003	0.004	0.437276	ZMIZ1
cg19222156	0.003	0.004	0.437366	CDSN;PSORS1C1
cg18423859	-0.001	0.001	0.437388	BCL2;BCL2
cg22458065	0.002	0.002	0.437553	PSORS1C2
cg01090026	0.002	0.002	0.438875	KIF6
cg19013391	0.004	0.005	0.439063	ADCY5
cg18097155	-0.001	0.001	0.439147	RREB1;RREB1;RREB1;RREB1
cg08257866	0.001	0.002	0.439229	ZFAND6
cg11096675	0.001	0.001	0.43925	SGSM2;SGSM2
cg13728763	-0.001	0.002	0.440125	HCCA2
cg26580413	-0.003	0.004	0.440361	FTO
cg10287970	0.002	0.003	0.440623	RREB1;RREB1;RREB1;RREB1
cg05325934	0.002	0.003	0.440801	JAZF1
cg25764166	0.001	0.002	0.440955	MAEA;MAEA
cg07906484	0.003	0.004	0.44107	HNF4A;HNF4A;HNF4A;HNF4A;HNF4A;HNF4A
cg15634083	0.012	0.016	0.441077	HLA-C
cg00526711	-0.003	0.004	0.441133	UNC45A;UNC45A
cg02356640	-0.002	0.002	0.441141	HCCA2
cg17879352	-0.001	0.002	0.44136	MAEA;MAEA
cg12788467	0.003	0.003	0.441561	HNF1B;HNF1B
cg00583328	-0.004	0.005	0.44169	ANK1
cg25661931	0.002	0.003	0.441752	ADCY5
cg22032709	-0.002	0.002	0.442022	CAMKK2;CAMKK2;CAMKK2;CAMKK2;CAMKK2
cg02108796	0.002	0.002	0.442957	HCCA2
cg20265805	-0.003	0.004	0.443133	HNF4A;HNF4A;HNF4A;HNF4A;HNF4A;HNF4A
cg14243741	0.002	0.003	0.443166	KCNQ1OT1;KCNQ1;KCNQ1
cg18598029	0.005	0.006	0.443417	HCG27
cg17838516	0.006	0.008	0.443543	MTNR1B
cg03003216	-0.001	0.002	0.443583	CCHCR1;CCHCR1;TCF19;TCF19;CCHCR1
cg02324547	-0.002	0.002	0.443629	FAH
cg07616394	0.004	0.005	0.443745	HHEX
cg13376953	0.003	0.004	0.443761	HCCA2
[truncated: 1,621 more rows]
